# Supplementary material for: Chinese Patent Medicine Liuweiwuling Tablet had Potent Inhibitory Effects on Both Wild-Type and Entecavir-Resistant Hepatitis B Virus (HBV) in vitro and Effectively Suppressed HBV Replication in Mouse Model
Source: Front Pharmacol. 2021 Oct 27;12:756975. doi: 10.3389/fphar.2021.756975 (PMC8578813; doi:10.3389/fphar.2021.756975)
Supplement: Supplementary file 1 [file DataSheet3.ZIP]

Archive with 24 entries (18 files):
- Fig 3 original data/
- Fig 3 original data/Analysis and mapping/
- Fig 3 original data/Analysis and mapping/Fig3 ABCD.pzfx
- Fig 3 original data/Fig 3 A/
- Fig 3 original data/Fig 3 A/HBV DNA  (Modeling).xls
- Fig 3 original data/Fig 3 A/HBV DNA (Drug-treated 1 week ).xls
- Fig 3 original data/Fig 3 A/HBV DNA (Drug-treated 2 week ).xls
- Fig 3 original data/Fig 3 A/HBV DNA (Drug-treated 3 week ).xls
- Fig 3 original data/Fig 3 A/HBV DNA (Drug-treated 4 week ).xls
- Fig 3 original data/Fig 3 B/
- Fig 3 original data/Fig 3 B/HBsAg (Drug-treated 1 week ).xlsx
- Fig 3 original data/Fig 3 B/HBsAg (Drug-treated 2 week ).xlsx
- Fig 3 original data/Fig 3 B/HBsAg (Drug-treated 3 week ).xls
- Fig 3 original data/Fig 3 B/HBsAg (Drug-treated 4 week ).xls
- Fig 3 original data/Fig 3 B/HBsAg(Modeling).xlsx
- Fig 3 original data/Fig 3 C/
- Fig 3 original data/Fig 3 C/HBeAg (Drug-treated 1 week).xls
- Fig 3 original data/Fig 3 C/HBeAg (Drug-treated 2 week).xls
- Fig 3 original data/Fig 3 C/HBeAg (Drug-treated 3 week).xls
- Fig 3 original data/Fig 3 C/HBeAg (Drug-treated 4 week).xls
- Fig 3 original data/Fig 3 C/HBeAg (Modeling).xls
- Fig 3 original data/Fig 3 D/
- Fig 3 original data/Fig 3 D/IFN-a├450 wavelength.xls
- Fig 3 original data/Fig 3 D/IFN-a├570 wavelength.xls
