# Supplementary material for: Chinese Patent Medicine Liuweiwuling Tablet had Potent Inhibitory Effects on Both Wild-Type and Entecavir-Resistant Hepatitis B Virus (HBV) in vitro and Effectively Suppressed HBV Replication in Mouse Model
Source: Front Pharmacol. 2021 Oct 27;12:756975. doi: 10.3389/fphar.2021.756975 (PMC8578813; doi:10.3389/fphar.2021.756975)
Supplement: Supplementary file 1 [file DataSheet3.ZIP › Fig 3 original data/Fig 3 A/HBV DNA (Modeling).xls]

## Sheet: Sheet1
Reaction hole	HBV DNA (IU/ml)	unique identification
A1	2192000	C1
B1	1714000	C2
C1	1539000	C3	Normal saline
D1	1501000	C4
E1	1247000	C5
F1	945200	C6
G1	3173000	LL1
H1	1363000	LL2
A2	1352000	LL3	Low-dose LWWL
B2	685900	LL4
C2	526300	LL5
D2	1276300	LL6
E2	1927000	LH1
F2	1865000	LH2
G2	1631000	LH3	Low-dose LWWL
H2	1425000	LH4
A3	1278000	LH5
B3	1273000	LH6
C3	2349000	T1
D3	2147000	T2
E3	1722000	T3	TDF
F3	1197000	T4
G3	702300	T5
H3	597400	T6
