# Supplementary material for: Chinese Patent Medicine Liuweiwuling Tablet had Potent Inhibitory Effects on Both Wild-Type and Entecavir-Resistant Hepatitis B Virus (HBV) in vitro and Effectively Suppressed HBV Replication in Mouse Model
Source: Front Pharmacol. 2021 Oct 27;12:756975. doi: 10.3389/fphar.2021.756975 (PMC8578813; doi:10.3389/fphar.2021.756975)
Supplement: Supplementary file 1 [file DataSheet3.ZIP › Fig 3 original data/Fig 3 A/HBV DNA (Drug-treated 1 week ).xls]

## Sheet: Sheet1
Reaction hole	HBV DNA (IU/ml)	unique identification
A1	1529000	C1
B1	1386000	C2
C1	932800	C3	Normal saline
D1	771600	C4
E1	714100	C5
F1	663100	C6
G1	672800	LL1
H1	636100	LL2
A2	634400	LL3	Low-dose LWWL
B2	604300	LL4
C2	376600	LL5
D2	342300	LL6
E2	550000	LH1
F2	528700	LH2
G2	437000	LH3	Low-dose LWWL
H2	296900	LH4
A3	248300	LH5
B3	101000	LH6
C3	50810	T1
D3	43010	T2
E3	41680	T3	TDF
F3	35530	T4
G3	32480	T5
H3	23820	T6
