# Supplementary material for: Chinese Patent Medicine Liuweiwuling Tablet had Potent Inhibitory Effects on Both Wild-Type and Entecavir-Resistant Hepatitis B Virus (HBV) in vitro and Effectively Suppressed HBV Replication in Mouse Model
Source: Front Pharmacol. 2021 Oct 27;12:756975. doi: 10.3389/fphar.2021.756975 (PMC8578813; doi:10.3389/fphar.2021.756975)
Supplement: Supplementary file 1 [file DataSheet3.ZIP › Fig 3 original data/Fig 3 A/HBV DNA (Drug-treated 2 week ).xls]

## Sheet: Sheet1
Reaction hole	HBV DNA (IU/ml)	unique identification
A1	1142000	C1
B1	464100	C2
C1	168400	C3	Normal saline
D1	150100	C4
E1	103700	C5
F1	55440	C6
G1	49700	LL1
H1	141200	LL2
A2	264700	LL3	Low-dose LWWL
B2	212700	LL4
C2	130600	LL5
D2	97690	LL6
E2	66252	LH1
F2	36480.1	LH2
G2	24254.6	LH3	Low-dose LWWL
H2	12828.1	LH4
A3	4573.04	LH5
B3	70081.4	LH6
C3	1583	T1
D3	1418.22	T2
E3	1213	T3	TDF
F3	1165	T4
G3	719.9	T5
H3	573.26	T6
