# Supplementary material for: Chinese Patent Medicine Liuweiwuling Tablet had Potent Inhibitory Effects on Both Wild-Type and Entecavir-Resistant Hepatitis B Virus (HBV) in vitro and Effectively Suppressed HBV Replication in Mouse Model
Source: Front Pharmacol. 2021 Oct 27;12:756975. doi: 10.3389/fphar.2021.756975 (PMC8578813; doi:10.3389/fphar.2021.756975)
Supplement: Supplementary file 1 [file DataSheet3.ZIP › Fig 3 original data/Fig 3 A/HBV DNA (Drug-treated 3 week ).xls]

## Sheet: Sheet1
Reaction hole	HBV DNA (IU/ml)	unique identification
A1	255728	C1
B1	163129	C2
C1	103600	C3	Normal saline
D1	47091.5	C4
E1	40691.6	C5
F1	31431.6	C6
G1	60993	LL1
H1	75358	LL2
A2	71800.4	LL3	Low-dose LWWL
B2	22202.7	LL4
C2	11922.1	LL5
D2	10077.8	LL6
E2	21700	LH1
F2	14080	LH2
G2	5733	LH3	Low-dose LWWL
H2	4519	LH4
A3	1744	LH5
B3	1688	LH6
C3	745.78	T1
D3	493.52	T2
E3	392.2	T3	TDF
F3	259.07	T4
G3	227.5	T5
H3	161.55	T6
