# Supplementary material for: Chinese Patent Medicine Liuweiwuling Tablet had Potent Inhibitory Effects on Both Wild-Type and Entecavir-Resistant Hepatitis B Virus (HBV) in vitro and Effectively Suppressed HBV Replication in Mouse Model
Source: Front Pharmacol. 2021 Oct 27;12:756975. doi: 10.3389/fphar.2021.756975 (PMC8578813; doi:10.3389/fphar.2021.756975)
Supplement: Supplementary file 1 [file DataSheet3.ZIP › Fig 3 original data/Fig 3 A/HBV DNA (Drug-treated 4 week ).xls]

## Sheet: Sheet1
Reaction hole	HBV DNA (IU/ml)	unique identification
A1	88756.3	C1
B1	44718.3	C2
C1	3568.36	C3	Normal saline
D1	19282.1	C4
E1	25266	C5
F1	5689.85	C6
G1	10014	LL1
H1	6757.71	LL2
A2	4688.54	LL3	Low-dose LWWL
B2	4617.51	LL4
C2	10364	LL5
D2	18564	LL6
E2	415.6	LH1
F2	1096.7	LH2
G2	3990	LH3	Low-dose LWWL
H2	613	LH4
A3	3290	LH5
B3	1148	LH6
C3	157.5	T1
D3	106.4	T2
E3	87.04	T3	TDF
F3	82.72	T4
G3	55.01	T5
H3	46.75	T6
