# Supplementary material for: Chinese Patent Medicine Liuweiwuling Tablet had Potent Inhibitory Effects on Both Wild-Type and Entecavir-Resistant Hepatitis B Virus (HBV) in vitro and Effectively Suppressed HBV Replication in Mouse Model
Source: Front Pharmacol. 2021 Oct 27;12:756975. doi: 10.3389/fphar.2021.756975 (PMC8578813; doi:10.3389/fphar.2021.756975)
Supplement: Supplementary file 1 [file DataSheet3.ZIP › Fig 3 original data/Fig 3 B/HBsAg (Drug-treated 2 week ).xlsx]

## Sheet: 板 1 - Sheet1
软件版本	3.08.01
实验文件路径:
方案文件路径:
板编号	板 1
日期	2021-05-01
时间	19:11:01
检测仪类型:	Synergy H1
检测仪序列号:	20030914
检测类型	检测仪
程序详细信息
板类型	96 WELL PLATE (使用板盖)
完成后弹出板
振板	线性: 0:10 (MM:SS)
	频率: 567 cpm (3 mm)
检测	吸收光 终点
	全板
	波长: 450
	检测速度: 正常, 延迟: 100 msec, 测量值/数据点: 8
结果
实际温度:	30.9
			Normal saline	Low-dose LWWL	High-dose LWWL	TDF
		1	2	3	4	5	6	7	8	9	10	11	12
	A	0.052	1.461	0.916	1.073	1.607	0.04	0.042	0.069	0.04	0.041	0.041	0.047	450
	B	0.045	1.858	0.903	1.028	1.996	0.041	0.047	0.044	0.047	0.043	0.043	0.044	450
	C	0.057	1.347	0.898	0.561	1.464	0.041	0.045	0.049	0.043	0.044	0.04	0.048	450
	D	0.082	0.843	0.817	0.465	1.26	0.042	0.048	0.053	0.051	0.071	0.04	0.049	450
	E	2.547	0.661	1.719	0.602	0.714	0.197	0.041	0.051	0.052	0.076	0.044	0.046	450
	F	2.09	1.579	0.818	0.871	1.144	0.127	0.056	0.043	0.041	0.045	0.041	0.046	450
	G	0.041	0.045	0.049	0.041	0.047	0.04	0.042	0.069	0.04	0.041	0.041	0.047	450
	H	0.042	0.069	0.04	0.041	0.048	0.047	0.046	0.06	0.043	0.041	0.047	0.048	450
