# Supplementary material for: Chinese Patent Medicine Liuweiwuling Tablet had Potent Inhibitory Effects on Both Wild-Type and Entecavir-Resistant Hepatitis B Virus (HBV) in vitro and Effectively Suppressed HBV Replication in Mouse Model
Source: Front Pharmacol. 2021 Oct 27;12:756975. doi: 10.3389/fphar.2021.756975 (PMC8578813; doi:10.3389/fphar.2021.756975)
Supplement: Supplementary file 1 [file DataSheet3.ZIP › Fig 3 original data/Fig 3 B/HBsAg (Drug-treated 3 week ).xls]

## Sheet: 板 2 - Sheet1
软件版本	2.07.17
实验文件路径:
方案文件路径:
板编号	板 2
日期	2021-05-07
时间	1899-12-31 12:10:19
检测仪类型:	Synergy H1
检测仪序列号:	264220
检测类型	检测仪
程序详细信息
板类型	96 WELL PLATE
完成后弹出板
振板	线性: 0:10 (MM:SS)
	频率: 567 cpm (3 mm)
检测	吸收光 终点
	全板
	波长: 450
	检测速度: 正常, 延迟: 100 msec, 测量值/数据点: 8
结果
实际温度:	34.1
			Normal saline	Low-dose LWWL	High-dose LWWL	TDF
		1	2	3	4	5	6	7	8	9	10	11	12
	A	0.045	1.151	0.492	0.52	1.257	0.042	0.048	0.047	0.066	0.045	0.039	0.039	450
	B	0.059	1.042	0.697	0.283	1.034	0.039	0.038	0.047	0.047	0.072	0.069	0.047	450
	C	0.062	0.5	0.793	0.543	0.661	0.042	0.048	0.045	0.039	0.039	0.041	0.039	450
	D	0.068	0.365	0.367	0.271	0.455	0.052	0.058	0.042	0.052	0.041	0.041	0.049	450
	E	2.79	0.705	0.272	0.352	0.353	0.046	0.045	0.039	0.039	0.041	0.063	0.046	450
	F	2.819	0.772	0.369	0.351	0.665	0.052	0.058	0.042	0.052	0.038	0.047	0.047	450
	G	0.043	0.047	0.046	0.045	0.039	0.039	0.041	0.052	0.058	0.042	0.052	0.073	450
	H	0.048	0.047	0.066	0.045	0.039	0.039	0.039	0.04	0.046	0.047	0.039	0.047	450
