# Supplementary material for: Chinese Patent Medicine Liuweiwuling Tablet had Potent Inhibitory Effects on Both Wild-Type and Entecavir-Resistant Hepatitis B Virus (HBV) in vitro and Effectively Suppressed HBV Replication in Mouse Model
Source: Front Pharmacol. 2021 Oct 27;12:756975. doi: 10.3389/fphar.2021.756975 (PMC8578813; doi:10.3389/fphar.2021.756975)
Supplement: Supplementary file 1 [file DataSheet3.ZIP › Fig 3 original data/Fig 3 B/HBsAg (Drug-treated 4 week ).xls]

## Sheet: 板 3 - Sheet1
软件版本	2.07.17
实验文件路径:
方案文件路径:
板编号	板 3
日期	2021-05-14
时间	1899-12-31 09:39:35
检测仪类型:	Synergy H1
检测仪序列号:	264220
检测类型	检测仪
程序详细信息
板类型	96 WELL PLATE
完成后弹出板
振板	线性: 0:15 (MM:SS)
	频率: 567 cpm (3 mm)
检测	吸收光 终点
	全板
	波长: 450
	检测速度: 正常, 延迟: 100 msec, 测量值/数据点: 8
结果
实际温度:	31
			Normal saline	Low-dose LWWL	High-dose LWWL	TDF
		1	2	3	4	5	6	7	8	9	10	11	12
	A	0.08	0.411	0.353	0.323	0.623	0.042	0.048	0.053	0.051	0.071	0.04	0.049	450
	B	0.052	0.548	0.237	0.295	0.573	0.197	0.041	0.051	0.052	0.076	0.044	0.046	450
	C	0.065	0.694	0.203	0.192	0.434	0.127	0.056	0.043	0.041	0.045	0.041	0.046	450
	D	0.061	0.198	0.247	0.171	0.391	0.04	0.042	0.069	0.04	0.041	0.041	0.047	450
	E	2.737	0.371	0.376	0.204	0.227	0.041	0.047	0.044	0.047	0.043	0.043	0.044	450
	F	2.642	0.571	0.252	0.19	0.223	0.041	0.045	0.049	0.043	0.044	0.04	0.048	450
	G	0.047	0.046	0.06	0.043	0.041	0.042	0.043	0.041	0.045	0.049	0.041	0.047	450
	H	0.044	0.047	0.044	0.047	0.048	0.045	0.04	0.042	0.069	0.04	0.041	0.048	450
