# Supplementary material for: Chinese Patent Medicine Liuweiwuling Tablet had Potent Inhibitory Effects on Both Wild-Type and Entecavir-Resistant Hepatitis B Virus (HBV) in vitro and Effectively Suppressed HBV Replication in Mouse Model
Source: Front Pharmacol. 2021 Oct 27;12:756975. doi: 10.3389/fphar.2021.756975 (PMC8578813; doi:10.3389/fphar.2021.756975)
Supplement: Supplementary file 1 [file DataSheet3.ZIP › Fig 3 original data/Fig 3 B/HBsAg(Modeling).xlsx]

## Sheet: 板 1 - Sheet1
软件版本	3.08.01
实验文件路径:
方案文件路径:
板编号	板 1
日期	2021-04-24
时间	19:11:01
检测仪类型:	Synergy H1
检测仪序列号:	20030914
检测类型	检测仪
程序详细信息
板类型	96 WELL PLATE (使用板盖)
完成后弹出板
振板	线性: 0:10 (MM:SS)
	频率: 567 cpm (3 mm)
检测	吸收光 终点
	全板
	波长: 450
	检测速度: 正常, 延迟: 100 msec, 测量值/数据点: 8
结果
实际温度:	30.9
			Normal saline	Low-dose LWWL	High-dose LWWL	TDF
		1	2	3	4	5	6	7	8	9	10	11	12
	A	0.052	3.367	3.237	3.416	3.176	0.042	0.048	0.045	0.039	0.039	0.041	0.039	450
	B	0.045	3.291	2.855	3.219	3.145	0.052	0.058	0.042	0.052	0.041	0.041	0.049	450
	C	0.057	3.2	2.707	3.061	3.074	0.046	0.045	0.039	0.039	0.041	0.063	0.046	450
	D	0.082	2.829	2.696	2.901	3.054	0.042	0.048	0.047	0.066	0.045	0.039	0.039	450
	E	2.547	2.824	2.545	2.874	2.957	0.039	0.038	0.047	0.047	0.072	0.069	0.047	450
	F	2.09	2.564	2.541	2.626	2.923	0.042	0.048	0.045	0.039	0.039	0.041	0.039	450
	G	0.105	0.039	0.041	0.052	0.058	0.042	0.046	0.045	0.039	0.039	0.041	0.041	450
	H	0.087	0.039	0.039	0.04	0.046	0.047	0.052	0.058	0.042	0.052	0.038	0.039	450
