# Supplementary material for: Chinese Patent Medicine Liuweiwuling Tablet had Potent Inhibitory Effects on Both Wild-Type and Entecavir-Resistant Hepatitis B Virus (HBV) in vitro and Effectively Suppressed HBV Replication in Mouse Model
Source: Front Pharmacol. 2021 Oct 27;12:756975. doi: 10.3389/fphar.2021.756975 (PMC8578813; doi:10.3389/fphar.2021.756975)
Supplement: Supplementary file 1 [file DataSheet3.ZIP › Fig 3 original data/Fig 3 C/HBeAg (Drug-treated 1 week).xls]

## Sheet: 板 1 - Sheet1
软件版本	2.07.17
实验文件路径:
方案文件路径:
板编号	板 1
日期	2021-04-30
时间	1899-12-31 12:15:50
检测仪类型:	Synergy H1
检测仪序列号:	264220
检测类型	检测仪
程序详细信息
板类型	96 WELL PLATE
完成后弹出板
振板	线性: 0:10 (MM:SS)
	频率: 567 cpm (3 mm)
检测	吸收光 终点
	全板
	波长: 450
	检测速度: 正常, 延迟: 100 msec, 测量值/数据点: 8
结果
实际温度:	33.6
			Normal saline	Low-dose LWWL	High-dose LWWL	TDF
		1	2	3	4	5	6	7	8	9	10	11	12
	A	0.045	0.822	0.722	0.518	0.855	0.066	0.049	0.045	0.041	0.048	0.055	0.06	450
	B	0.05	0.766	0.559	0.422	0.655	0.074	0.05	0.043	0.07	0.046	0.053	0.066	450
	C	0.047	0.647	0.523	0.406	0.637	0.064	0.046	0.056	0.069	0.056	0.072	0.055	450
	D	0.05	0.549	0.4	0.494	0.594	0.069	0.064	0.046	0.056	0.043	0.07	0.045	450
	E	0.505	0.491	0.388	0.277	0.516	0.07	0.046	0.053	0.066	0.049	0.045	0.163	450
	F	0.528	0.43	0.27	0.443	0.504	0.043	0.07	0.046	0.053	0.066	0.042	0.047	450
	G	0.04	0.04	0.051	0.045	0.042	0.042	0.035	0.045	0.053	0.062	0.046	0.053	450
	H	0.043	0.046	0.045	0.044	0.047	0.047	0.051	0.044	0.051	0.057	0.05	0.045	450
