# Supplementary material for: Chinese Patent Medicine Liuweiwuling Tablet had Potent Inhibitory Effects on Both Wild-Type and Entecavir-Resistant Hepatitis B Virus (HBV) in vitro and Effectively Suppressed HBV Replication in Mouse Model
Source: Front Pharmacol. 2021 Oct 27;12:756975. doi: 10.3389/fphar.2021.756975 (PMC8578813; doi:10.3389/fphar.2021.756975)
Supplement: Supplementary file 1 [file DataSheet3.ZIP › Fig 3 original data/Fig 3 C/HBeAg (Drug-treated 2 week).xls]

## Sheet: 板 1 - Sheet1
软件版本	2.07.17
实验文件路径:
方案文件路径:
板编号	板 1
日期	2021-05-01
时间	1899-12-31 18:16:38
检测仪类型:	Synergy H1
检测仪序列号:	264220
检测类型	检测仪
程序详细信息
板类型	96 WELL PLATE
完成后弹出板
振板	线性: 0:14 (MM:SS)
	频率: 567 cpm (3 mm)
检测	吸收光 终点
	全板
	波长: 450
	检测速度: 正常, 延迟: 100 msec, 测量值/数据点: 8
结果
实际温度:	33.1
			Normal saline	Low-dose LWWL	High-dose LWWL	TDF
		1	2	3	4	5	6	7	8	9	10	11	12
	A	0.046	0.551	0.415	0.252	0.544	0.043	0.054	0.069	0.104	0.038	0.041	0.039	450
	B	0.046	0.448	0.356	0.341	0.424	0.041	0.057	0.055	0.058	0.06	0.053	0.054	450
	C	0.049	0.387	0.424	0.299	0.393	0.057	0.056	0.04	0.04	0.043	0.044	0.043	450
	D	0.051	0.355	0.224	0.165	0.364	0.041	0.054	0.047	0.049	0.041	0.052	0.041	450
	E	OVRFLW	0.315	0.194	0.153	0.359	0.056	0.058	0.057	0.061	0.065	0.05	0.053	450
	F	OVRFLW	0.299	0.186	0.147	0.352	0.039	0.058	0.058	0.06	0.06	0.054	0.054	450
	G	0.04	0.057	0.056	0.04	0.04	0.043	0.055	0.068	0.056	0.057	0.054	0.053	450
	H	0.043	0.054	0.069	0.104	0.038	0.041	0.057	0.055	0.058	0.06	0.053	0.054	450
