# Supplementary material for: Chinese Patent Medicine Liuweiwuling Tablet had Potent Inhibitory Effects on Both Wild-Type and Entecavir-Resistant Hepatitis B Virus (HBV) in vitro and Effectively Suppressed HBV Replication in Mouse Model
Source: Front Pharmacol. 2021 Oct 27;12:756975. doi: 10.3389/fphar.2021.756975 (PMC8578813; doi:10.3389/fphar.2021.756975)
Supplement: Supplementary file 1 [file DataSheet3.ZIP › Fig 3 original data/Fig 3 C/HBeAg (Drug-treated 4 week).xls]

## Sheet: 板 2 - Sheet1
软件版本	2.07.17
实验文件路径:
方案文件路径:
板编号	板 2
日期	2021-05-14
时间	1899-12-31 09:34:17
检测仪类型:	Synergy H1
检测仪序列号:	264220
检测类型	检测仪
程序详细信息
板类型	96 WELL PLATE
完成后弹出板
振板	线性: 0:15 (MM:SS)
	频率: 567 cpm (3 mm)
检测	吸收光 终点
	全板
	波长: 450
	检测速度: 正常, 延迟: 100 msec, 测量值/数据点: 8
结果
实际温度:	31.1
			Normal saline	Low-dose LWWL	High-dose LWWL	TDF
		1	2	3	4	5	6	7	8	9	10	11	12
	A	0.049	0.228	0.112	0.089	0.208	0.046	0.078	0.096	0.046	0.078	0.087	0.052	450
	B	0.054	0.238	0.102	0.105	0.252	0.094	0.073	0.049	0.049	0.089	0.049	0.047	450
	C	0.049	0.272	0.103	0.107	0.169	0.043	0.044	0.043	0.07	0.099	0.044	0.042	450
	D	0.055	0.149	0.13	0.088	0.155	0.094	0.073	0.087	0.042	0.042	0.085	0.068	450
	E	0.064	0.127	0.089	0.081	0.152	0.096	0.046	0.078	0.096	0.046	0.078	0.108	450
	F	0.049	0.172	0.087	0.085	0.152	0.044	0.094	0.073	0.045	0.037	0.079	0.122	450
	G	0.048	0.043	0.044	0.077	0.079	0.077	0.085	0.044	0.094	0.073	0.087	0.051	450
	H	0.048	0.043	0.044	0.043	0.07	0.099	0.069	0.045	0.087	0.098	0.06	0.065	450
