# Supplementary material for: Chinese Patent Medicine Liuweiwuling Tablet had Potent Inhibitory Effects on Both Wild-Type and Entecavir-Resistant Hepatitis B Virus (HBV) in vitro and Effectively Suppressed HBV Replication in Mouse Model
Source: Front Pharmacol. 2021 Oct 27;12:756975. doi: 10.3389/fphar.2021.756975 (PMC8578813; doi:10.3389/fphar.2021.756975)
Supplement: Supplementary file 1 [file DataSheet3.ZIP › Fig 3 original data/Fig 3 C/HBeAg (Modeling).xls]

## Sheet: 板 1 - Sheet1
软件版本	2.07.17
实验文件路径:
方案文件路径:
板编号	板 1
日期	2021-04-24
时间	1899-12-31 12:15:50
检测仪类型:	Synergy H1
检测仪序列号:	264220
检测类型	检测仪
程序详细信息
板类型	96 WELL PLATE
完成后弹出板
振板	线性: 0:10 (MM:SS)
	频率: 567 cpm (3 mm)
检测	吸收光 终点
	全板
	波长: 450
	检测速度: 正常, 延迟: 100 msec, 测量值/数据点: 8
结果
实际温度:	33.6
		standard curve	Normal saline	Low-dose LWWL	High-dose LWWL	TDF
		1	2	3	4	5	6	7	8	9	10	11	12
	A	0.045	2.555	1.747	2.622	2.574	0.045	0.039	0.039	0.042	0.048	0.045	0.04	450
	B	0.05	2.521	2.411	2.367	2.53	0.072	0.069	0.047	0.052	0.058	0.042	0.051	450
	C	0.047	1.927	2.72	2.015	2.296	0.039	0.041	0.039	0.046	0.045	0.039	0.047	450
	D	0.05	1.782	2.239	1.959	1.799	0.039	0.041	0.052	0.058	0.042	0.042	0.045	450
	E	0.505	1.702	2.053	1.561	1.77	0.039	0.039	0.04	0.046	0.047	0.047	0.163	450
	F	0.528	1.545	1.512	1.466	1.44	0.047	0.072	0.069	0.047	0.042	0.048	0.047	450
	G	0.04	0.04	0.051	0.045	0.042	0.042	0.035	0.045	0.053	0.062	0.046	0.053	450
	H	0.043	0.046	0.045	0.044	0.047	0.047	0.051	0.044	0.051	0.057	0.05	0.045	450

## Sheet: Sheet1
		建模后				给药一周后
	空白	LWWL	TDF		空白	LWWL	TDF
	1.046	3.147	3.645		0.549	1.542	2.238
	1.545	1.512	1.194		0.766	0.559	3.824
	0.623	2.239	1.799		0.096	0.745	0.855
	1.927	3.688	1.402		0.822	0.388	0.418
	1.465	2.72	2.854		0.363	0.4	0.655
	2.521	2.811	1.401		0.93	0.722	0.594
	3.615	3.722	0.801		1.372	0.937	0.245
	0.766	2.053	2.53		0.491	0.523	2.435
	1.409	0.644	3.305		1.196	0.27	1.553
	3.529	0.101	2.574		0.647	0.052	1.045
		0.353				0.163
	1.8446	2.09	2.1505		0.7232	0.572818	1.3862
