# Supplementary material for: Chinese Patent Medicine Liuweiwuling Tablet had Potent Inhibitory Effects on Both Wild-Type and Entecavir-Resistant Hepatitis B Virus (HBV) in vitro and Effectively Suppressed HBV Replication in Mouse Model
Source: Front Pharmacol. 2021 Oct 27;12:756975. doi: 10.3389/fphar.2021.756975 (PMC8578813; doi:10.3389/fphar.2021.756975)
Supplement: Supplementary file 1 [file DataSheet3.ZIP › Fig 3 original data/Fig 3 D/IFN-a├450 wavelength.xls]

## Sheet: 板 1 - Sheet1
软件版本	2.07.17
实验文件路径:
方案文件路径:
板编号	板 1
日期	2021-05-22
时间	1899-12-31 20:37:43
检测仪类型:	Synergy H1
检测仪序列号:	264220
检测类型	检测仪
程序详细信息
板类型	96 WELL PLATE
完成后弹出板
振板	线性: 0:11 (MM:SS)
	频率: 567 cpm (3 mm)
检测	吸收光 终点
	全板
	波长: 450
	检测速度: 正常, 延迟: 100 msec, 测量值/数据点: 8
结果
实际温度:	33.9
			Normal saline	Low-dose LWWL	High-dose LWWL	TDF
		1	2	3	4	5	6	7	8	9	10	11	12
	A	0.048	0.115	0.275	0.164	0.11	0	0	0	0	0	0	0	450
	B	0.112	0.07	0.307	0.15	0.057	0	0	0	0	0	0	0	450
	C	0.215	0.063	0.169	0.24	0.059	0	0	0	0	0	0	0	450
	D	0.333	0.064	0.163	0.34	0.059	0	0	0	0	0	0	0	450
	E	0.452	0.065	0.126	0.33	0.054	0	0	0	0	0	0	0	450
	F	0.593	0.059	0.097	0.368	0.058	0	0	0	0	0	0	0	450
	G	0.744	0	0	0	0	0	0	0	0	0	0	0	450
	H	0.853	0	0	0	0	0	0	0	0	0	0	0	450
