# Supplementary material for: Chinese Patent Medicine Liuweiwuling Tablet had Potent Inhibitory Effects on Both Wild-Type and Entecavir-Resistant Hepatitis B Virus (HBV) in vitro and Effectively Suppressed HBV Replication in Mouse Model
Source: Front Pharmacol. 2021 Oct 27;12:756975. doi: 10.3389/fphar.2021.756975 (PMC8578813; doi:10.3389/fphar.2021.756975)
Supplement: Supplementary file 3 [file DataSheet4.ZIP]

Archive with 13 entries (8 files):
- Fig 7 original data/
- Fig 7 original data/Analysis and mapping/
- Fig 7 original data/Analysis and mapping/Fig7 B.cys
- Fig 7 original data/Fig 7 A/
- Fig 7 original data/Fig 7 A/LWWL annd HBV target venn diagram.xls
- Fig 7 original data/Fig 7 B/
- Fig 7 original data/Fig 7 B/HBV Targets.xls
- Fig 7 original data/Fig 7 B/LWWL-Compound-Target.xls
- Fig 7 original data/Fig 7 B/LWWL-HBV-Target.xls
- Fig 7 original data/Fig 7 C D/
- Fig 7 original data/Fig 7 C D/Common target ú¿LWWL and HBVú⌐.xls
- Fig 7 original data/Fig 7 C D/GO.xls
- Fig 7 original data/Fig 7 C D/KEGG.xls
