# Supplementary material for: Chinese Patent Medicine Liuweiwuling Tablet had Potent Inhibitory Effects on Both Wild-Type and Entecavir-Resistant Hepatitis B Virus (HBV) in vitro and Effectively Suppressed HBV Replication in Mouse Model
Source: Front Pharmacol. 2021 Oct 27;12:756975. doi: 10.3389/fphar.2021.756975 (PMC8578813; doi:10.3389/fphar.2021.756975)
Supplement: Supplementary file 3 [file DataSheet4.ZIP › Fig 7 original data/Fig 7 A/LWWL annd HBV target venn diagram.xls]

## Sheet: Sheet1
HBV target	LWWL target	Meet targets
2107	220	128

## Sheet: Sheet2
靶点基因
NOS3
ACHE
AR
F10
TOP2A
GABRA1
DPP4
PTGS2
ESR1
PRSS1
PIM1
NCOA2
KCNMA1
NR3C2
PGR
PTGS1
HSP90AA1
Pik3cg
KCNH2
Drd1
CHRM3
CHRM1
SCN5A
GABRA2
CHRM4
PDE3A
HTR2A
GABRA5
ADRA1A
GABRA3
CHRM2
ADRA1B
ADRB2
CHRNA2
SLC6A4
OPRM1
CHRNA7
BCL2
BAX
CASP9
JUN
CASP3
CASP8
PRKCA
TGFB1
PON1
MAP2
NOS2
CA2
GSK3B
CDK2
CCNA2
AKR1B1
MMP3
F7
RXRA
MAOB
RELA
EGFR
AKT1
VEGFA
CCND1
BCL2L1
FOS
CDKN1A
EIF6
PLAU
MMP2
MMP9
MAPK1
IL10
EGF
RB1
TNF
IL6
AHSA1
TP53
ELK1
NFKBIA
POR
ODC1
XDH
TOP1
RAF1
SOD1
MMP1
HIF1A
STAT1
RUNX1T1
CDK1
HSPA5
ERBB2
PPARG
ACACA
HMOX1
CYP3A4
CYP1A2
CAV1
MYC
F3
GJA1
CYP1A1
ICAM1
IL1B
CCL2
SELE
VCAM1
PTGER3
CXCL8
PRKCB
BIRC5
DUOX2
HSPB1
SULT1E1
MGAM
IL2
NR1I2
CYP1B1
CCNB1
PLAT
THBD
SERPINE1
COL1A1
IFNG
ALOX5
PTEN
IL1A
MPO
NCF1
ABCG2
HAS2
GSTP1
NFE2L2
NQO1
PARP1
AHR
PSMD3
SLC2A4
COL8A1
CXCL11
CXCL2
DCAF5
NR1I3
CHEK2
INSR
CLDN4
PPARA
PPARD
HSF1
CRP
CXCL10
CHUK
SPP1
RUNX2
RASSF1
E2F1
E2F2
ACP3
CTSD
IGFBP3
IGF2
CD40LG
IRF1
ERBB3
DIO1
PCOLCE
NPEPPS
HK2
NKX3-1
DGAT2
MTTP
APOB
SLC6A2
IKBKB
MAPK8
PPP3CA
GSTM1
GSTM2
AKR1C3
SLPI
CDK4
MDM2
APP
PCNA
CASP7
MCL1
TYR
IL4
PTGES
NUF2
ADCY2
MET
ESR2
CHEK1
KDR
GABBR1
BMPR2
GRM5
GNRH1
ALDH3A1
GNRHR
CRH
GRIN2D
GJB1
GRM1
VCP
MAPK14
BBC3
TEP1
PRKCD
FN1
GRIA2
GABRA6
ADH1B
ADH1C
RXRB
NCOA1
SLC6A3
ADRA1D
SON

## Sheet: Sheet3
Gene Symbol
TP53
PIK3CA
RSF1
MIR21
IFNA1
KRAS
LAMTOR5
MIR17
GPT
SON
TNF
ALB
IFNA2
F2
AXIN1
MIR122
CDKN3
APC
IL6
APOBEC3G
AIP
MET
TGFB1
MTUS1
CTLA4
MIR146A
TRIM22
MX1
IFNG
SLC17A5
SLC10A1
IFNAR2
CTNNB1
AFP
IL10
TLR3
EGF
MIR106B
MIR155
PTMA
NFKBIA
MIR22
MIR223
MIR29A
TERT
AKT1
TLR2
STAT3
MIR34A
MIR18A
TLR4
CASP8
MIR221
MBL2
FGFR1
CXCL8
STAT1
MIR196A2
NFE2L2
MIR20A
MYC
MIR19A
IFNB1
RARB
MIR222
DDB1
MIR181A1
MIR27A
MIR224
MIR24-2
IGF2R
MIR191
MIR23A
MIR23B
MIR93
MIR181A2
MIR143
TSC2
MIR203A
TSC1
MIR181B1
CREB1
IL10RB
HRAS
IDH1
IDH2
GNAS
NRAS
PDGFRL
MIR200B
MIR25
MIR127
MIR181C
MIR195
MIR181B2
GOLM1
E2F1
RBCK1
GGT1
DDX3X
AP1G2
URGCP
IFNAR1
SRC
RAF1
IFNL3
FOS
MIR301A
CD274
CFLAR
FGL2
ASGR2
ANXA5
IL2
FASLG
FAS
ASGR1
HNF4A
HSPA5
SOCS3
MYD88
CHUK
NR5A2
ESR1
PNPLA3
HULC
MRC1
ABCB1
CPD
MIR125A
HVBS7
HVBS8
PSMA7
GSTP1
PTGS2
NME1
IL1B
AR
NFKB1
HSP90B1
CCL2
TNFSF10
ABCG2
ABCC1
ABCC2
ABCC3
CDKN2A
MDM2
DNMT1
TNFRSF10B
VEGFA
KLRK1
SOCS1
SREBF1
RXRA
BAX
HNF1A
HSP90AA1
FOXP3
SPP1
TNFRSF10A
MIR200C
CASP3
KRT18
MCL1
CDKN1A
HSPA4
MIR141
HIF1A
GSTM1
CD44
CEACAM1
PPARG
CDH1
IGF1R
NPM1
SKP2
HTATIP2
HMOX1
BCL2
MKI67
MIR101-1
PTEN
ELK1
MIR185
GPC3
CDK2
EGFR
CYP2E1
SMAD7
ZNRD1ASP
KRT19
MIR192
ENO1
CCN2
FASN
ICAM1
ZEB2
DKK1
CD34
MIR30E
HLA-A
CXCL12
CCND1
MIR15B
HDAC1
ALDH2
PDGFRB
NANOG
MIR212
TGFBR2
PTK2
SNAI1
BMP6
FTX
MIR374A
HGF
BIRC5
UGT1A7
ANGPT2
GSTO1
GSTO2
MIR338
MMP9
TGFBR1
POU5F1
URI1
JUN
CCNB1
HSPA6
MIR33A
SERPINB3
APOBEC3B
MIR15A
CCL5
SP1
MIRLET7A1
TIMP1
SIRT1
NR1H4
FOXM1
NOTCH1
MIR125B1
PTK2B
MIR130A
HFE
IGF2
MIR16-1
IKBKB
BECN1
RRM2
CXCR1
NOS2
HSPB1
AKR1B10
MIR26B
RB1
MIR152
MAPK14
TGFA
PDCD1
CXCR4
JAK1
CAV1
MIR125B2
MMP1
MIR99A
EPCAM
FABP1
HOTAIR
MIR132
MIRLET7A2
MIRLET7A3
EZH2
MTOR
CDKN1B
BCL2L1
RASSF1
IGF2-AS
MIR126
MIR29B1
EPAS1
PIK3CG
TIMP3
UBD
MIR204
DNMT3A
ETS1
SERPINA1
MIR30A
SMAD3
XIAP
BIRC3
EZR
TP73
CD80
LIN28B
MIR34C
MIR219A1
MIR29C
ERBB3
SOD2
GLUL
PARP1
IL6R
COPS5
SMYD3
IFI27
MIR148A
MIR137
MIR218-1
MAPK1
RAC1
CDKN2B
ENPP2
AZIN1
MIR149
MIRLET7G
MIR107
SNHG20
NQO1
ATF6
EPHX1
CCNA2
WNT2
MIR24-1
WNT1
CYP1A2
SFRP1
MTA1
DEPDC5
MIR140
MIR30C1
MIRLET7C
MIRLET7D
MIR214
MIR26A1
MIR26A2
MIRLET7B
MIR92A1
MIR193A
MIR215
MIR103A2
TGFB2
ANXA2
NOTCH4
ALDH3A1
STMN1
CDH17
CREB3L3
MAPK8
BRCA1
GRB2
STK11
ASS1
CD81
WNT3A
ALDOB
KLF6
EGR1
SERPINA3
RHOC
NEAT1
MIR145
CYTOR
HEIH
NPTN-IT1
ERBB2
CDK4
FGFR4
ARG1
MGMT
FAH
LEF1
IRS1
KRT8
FHIT
DLC1
PROM1
CD82
TNFRSF6B
EPO
PINX1
SAMD9L
MIR150
MIR139
MIR196A1
PTPN11
MMP14
GSK3B
CYCS
SQSTM1
KEAP1
MECOM
YAP1
TYMP
BAK1
TIMP2
BHMT
GSTA1
KRT7
DNAJA3
LAPTM4B
RECK
H19
TERC
MIR205
IL4
MAP2K1
MMP2
KDR
DNMT3B
SMARCA4
GAPDH
MMP7
MSH2
FGF2
SSTR2
PRKCB
BAD
ENG
WNT3
CCR6
ARID1A
FZD7
HPSE
CCL20
MGST1
CTTN
ARID2
STEAP4
MAGEA4
MAGEA3
TMEM176A
CTAG1B
DBH-AS1
MIR151A
MIR675
CASC11
CARD8-AS1
PDGFRA
AKT2
BRAF
CDK6
PIK3CD
KIT
AKT3
CREBBP
SLC2A1
FLT1
DPYD
UCHL1
PIK3R1
PLAU
CASP7
AURKA
FBP1
ACTG1
MME
CDH2
SPARC
IGF1
SMAD4
PTCH1
ITGB1
PRKCA
JAG1
MAPK3
ACTB
CSNK1A1
RPS6KB1
SMARCA2
PIK3R2
WNT5A
WNT7A
AURKB
AXIN2
LRP6
FZD2
CCNE1
CASP9
ITGA5
ZEB1
MAT1A
GJB1
CYP1A1
CDKN1C
HK2
DIABLO
DVL1
CDC25A
SET
SOS1
SMAD2
PLCG1
TXNRD1
PIK3CB
TGFB3
VEGFC
WNT4
RHOA
TCF4
GNMT
MAD2L1
ANGPT1
ABCB4
GSTM3
DVL2
DVL3
CDK1
DDIT3
SMARCB1
PKM
TCF7L2
PXN
STEAP3
SHC1
TWIST1
WNT11
ARID1B
FGF3
ACSL4
BSG
G6PC
GAB1
CPE
GPX3
IL12RB1
IGF2BP2
SLCO1B3
SNAI2
TCF7
PLAUR
PIM2
TFDP1
WNT5B
CALCA
AREG
MDK
HOXA13
GSTA4
CNDP2
E2F3
PFKFB1
RUNX3
SLC7A6
SLC4A2
PIK3R3
WNT7B
ASPH
E2F2
GLS2
GLYAT
BRD7
FRZB
GSTM2
CEACAM5
CLDN10
CDH4
PODXL
PIGR
TPX2
SULF1
RCHY1
WRAP53
VPS37A
CAMTA1
FGL1
GADD45G
HEPACAM
HDGF
DYNLRB2
ECI2
PEG10
PRDM2
PSMD10
PTPRH
MGAT5
MAP3K20
ACTL6A
GADD45B
FRAT1
MVP
DYNLRB1
PSD3
NUS1
PHF20
STARD13
DACT1
TGS1
ARC
HINT2
SLC25A27
LARP1
SF3B2
ZDHHC2
YY1AP1
MAGEA1
EHD4
SRA1
UFC1
RBM39
RAB11FIP4
OTUD7A
IL36A
TIFA
ZC4H2
MAGEC2
MCU
NOTUM
PRAP1
SARNP
LECT2
RBP5
PRPSAP1
CPQ
MYCT1
SLC25A47
KCTD13
BATF2
NAA40
SPRTN
GLT1D1
ARHGEF39
C9orf78
CHP2
GRAMD1A
EIF2D
URB2
TCP10L
CFAP52
TTC36
RIOX2
SAPCD2
TFDP3
CDR1
MEG3
PLPP5
ANGPTL8
MIR22HG
H2AC18
CASC2
HEPN1
PVT1
KCNQ1OT1
WT1-AS
MALAT1
UCA1
XIST
C14orf132
MIR7-3HG
GAS5
SERHL
FER1L4
HOTTIP
SNHG12
TP73-AS1
TUG1
MIR124-1
MIR10B
MIR200A
CRNDE
CDKN2B-AS1
DANCR
SOX2-OT
SNHG1
LINC00173
JPX
MT1DP
DIP2C-AS1
MIR148B
MIR182
MIR31
FABP5P3
HOXA11-AS
MIR128-2
MIR142
MIR9-1
MIRLET7E
DGCR5
PTENP1
MIR96
MIR136
MIR138-1
MIR199B
MIR216A
MAPKAPK5-AS1
TMEM51-AS1
ZEB2-AS1
CASC15
MIR124-2
MIR183
MIR186
MIR423
MIR324
MIR199A1
MIR590
HNF1A-AS1
MIR9-2
MIR483
MIR491
MIR455
PRECSIT
SNHG15
LINC00261
ZFAS1
MIR129-1
MIR130B
MIR133A1
MIR1-2
MIR100HG
MIR424
AFAP1-AS1
CPS1-IT1
HOXA-AS2
CECR7
MIRLET7F2
MIR485
MIR503
PCAT1
SNHG3
CBR3-AS1
MIR144
HAGLR
MIR486-1
MIR490
MIR500A
NR2F1-AS1
SNHG6
TUSC7
LINC01018
LINC00589
ZEB1-AS1
LINC-ROR
MIR363
ACTA2-AS1
C20orf204
LINC00926
BAIAP2-DT
FALEC
CCAT1
DRAIC
NORAD
OVCH1-AS1
PCAT29
EGFR-AS1
NNT-AS1
SPRY4-IT1
RAB4B-EGLN2
KRTAP5-AS1
LINC00601
LINC00974
LINC00941
ZNF674-AS1
LINC01138
LINC00554
LINC00665
FAM83A-AS1
CCAT2
MIR518D
GAS5-AS1
HTR2A-AS1
SEMA6A-AS1
LINC00210
ZNF350-AS1
VLDLR-AS1
BANCR
CA3-AS1
GIHCG
PANDAR
PCBP2-OT1
PRC1-AS1
PDIA3P1
LINC01419
CCEPR
NKILA
LINC00383
GHET1
GPC3-AS1
AOC4P
CERNA2
PERCC1
PCNA-AS1
LINC02055
ULK4P2
CCND3P1
IATPR
EGILA
ENSG00000250899
LDC1P
LINC02027
ENSG00000228363
PRAL
ENSG00000258798
ENSG00000258711
TP53COR1
NARF-AS1
ENSG00000272953
ENSG00000265778
CDR1-AS
ENSG00000225544
ENSG00000145063
ENSG00000202542
ENSG00000266990
CXCL1P1
SIRT1-AS
ENSG00000279159
LNCRNA-ATB
LOC105369388
ENSG00000278769
THY1-AS1
SRPK1
SRPK2
EIF2AK2
APOBEC3F
APOBEC3C
HLA-DRB1
ADIPOQ
CPPED1
CXCL10
IL21
HLA-DPB1
ABCC6
LEP
FLNB
VDR
DCK
HSPD1
CSNK2A1
CSNK2A2
PGK1
IL18
CRP
CEBPA
HLA-DQB1
STING1
MICA
E4F1
IL2RA
IL12B
MEGF8
IL17A
CCR5
HLA-DPA1
B2M
ABCC4
IL12A
CANX
KIF1B
IDO1
CD4
AICDA
CMPK1
TLR7
STAT4
C6orf62
C18orf21
POLG
CIITA
HLA-DQA1
MTHFR
HAVCR2
CD36
HPRT1
ERVK-6
TLR9
IL32
SMC5
SMC6
PPARGC1A
LTA
LPL
POLB
PCYT1A
NME2
SLC22A2
SLC22A3
SLC22A6
OCA2
SLC22A1
PCYT2
NT5C
POLG2
SLPI
ERVW-4
PLK1
ICOS
CD14
CDK2AP2
ISG20
HLA-G
HMGB1
CD86
DEPDC1B
MIEN1
EXOC3L2
PRRC2C
FBRSL1
SARAF
TENT5A
DLEU1
PUM3
SAMHD1
UAP1
RPS15A
SUZ12
IL27
NUP153
CD40
SSB
PDCD1LG2
ADA
PRDX1
EXOSC5
LBR
PPARA
OAS1
CCND2
IL23R
CXCR5
APOBEC1
CSN1S1
PRDM1
APOB
ZMYM2
TRMT10C
DDX58
IGHG1
IL21R
GSTT1
PTTG1
APOM
CASP1
HLA-DRA
POLR2E
CD276
CTC1
SWI5
TAP1
CD209
ATM
IL1R1
VPS4B
BST2
LAG3
ZHX2
MIF
TAP2
ADGRG6
NOP16
LTF
SLC26A5
MAVS
FADD
IRF3
NR2F1
USP18
HLA-DQB2
ST2
IFIH1
PIN1
CXCL13
CFB
CUL1
TIA1
FOXO1
IL19
OGG1
IL7R
PLSCR1
CRTC2
KMT2B
MIR210
NLRP3
SMARCE1
PCNA
RELA
CD8A
ADAR
NFIA
MIR370
RAB7A
VWF
CD28
ETS2
IL33
MIR100
CEP44
SPINK13
VWCE
LOC100131689
INSR
EPHA2
MMP3
TTR
PRKAA1
TLR5
BCL2L11
IL10RA
GC
CD244
SPINK1
EBI3
PDGFB
CP
RAN
CR1
CTBP2
IL16
PRPF31
BGLAP
DHX9
POLR1H
MIR520E
SNCA
SIRT2
CST3
TRIM25
CSE1L
ARHGAP24
TENT2
TRB
GRIN2A
DICER1
CCR7
TGFBR3
ZFP36
TNFAIP8L2
MIR520A
MIR501
ENTPD1
TK1
FGF4
PDIA3
MTRR
NFAT5
CCNE2
DARS2
PIWIL1
CUL4A
MCM3AP
SENP3
CXCL14
CCDC40
MVK
MTR
UNG
MCM7
CD2
CRH
PEBP1
GHRL
ST6GAL1
CRHR2
GDF15
IL1RL1
DROSHA
IL15
HS3ST3B1
HNRNPL
UCN
GPR78
MIR545
MIR4717
RPL11
C3
SH2D1A
RPL5
PLCE1
BMI1
PTN
PPAT
ALDH1L1
HCST
HLA-DQA2
AHNAK
ACOD1
WFDC21P
MIR384
AGTR1
G6PD
GATA3
GLB1
GATA2
GFER
XPC
PADI4
THY1
DTYMK
FAT4
IL37
ITGBL1
ZNF717
HLA-DPA3
CA2
CDC42
CASP10
FOXP1
CORO1A
CLEC4M
RPS3A
RAD52
DLL3
CD58
OAS3
SYNE2
PCDH10
CCL22
CDK5RAP3
SIGLEC9
SSTR5-AS1
LEPQTL1
LDHA
TTN
BMP7
STUB1
PTHLH
COL18A1
HDAC10
FAP
WWTR1
MAGT1
UQCRH
MUC2
COPB1
HSPA12A
CCDC8
SEC62
VSIG4
CCL15
PTGER2
REN
CYP3A5
PLA2G1B
LTBP2
C4B
GFUS
MIR1-1
HLA-B
IL22
TNFAIP3
HLA-C
UBE2L3
COL1A1
CD22
GYS2
SUMO3
SUMO2
MACC1
ATG5
APOBEC3A
IFNL1
GNLY
IFN1@
IRF9
CXCL9
ATR
PTPN6
ISG15
XRCC1
APOE
HOXA10
SATB1
APOA1
TBX21
NR1H2
TBP
PML
IFNGR2
ATG12
KAT5
CISH
ABCB7
IL34
YY1
RBM24
VHL
FOXA2
AIM2
IKBKG
IRF1
TNFSF13B
MIR373
IFNGR1
PSMB8
HNRNPK
CFH
HP
NR2C2
GZMB
VPS4A
MGAT3
KDM8
FN1
IL1RN
PRMT1
UGT1A1
TLR8
APOH
ATG16L1
NR0B2
SALL4
IL23A
IFNL4
APOBEC3H
MIR372
LOC109286563
CHEK1
ERCC2
TRAF6
ALPP
CTSL
BRD4
S100A9
RAB5B
LTBR
CTHRC1
H2AX
MIR499A
KIR3DS1
CALR
RARA
NAMPT
HSPA8
CD59
RAB5A
CEBPB
CD163
CCL4
KLRC1
PCNAP1
HK1
CYP3A4
CCR3
STAT2
CYP2C19
RNASEL
PPBP
CCNG1
PSME3
IFIT1
MIR29B2
MIR1231
TBK1
IL2RB
NR1H3
TNFRSF1B
CYP27B1
PSMB9
PTPN12
CRAT
NAT2
NMT1
SMOC1
BTLA
GZMH
MRPL28
ZC3HAV1
POMGNT2
MIR323B
MIR1236
DDX5
CCR2
PLA2G2A
HAMP
NFIB
SOX4
CRTC1
KLF15
MOV10
ONECUT1
AGO2
NCR3
IFIT3
ING5
DNAJB4
PIN4
CHORDC1
TM6SF2
KIR2DS2
BECN2
MIR331
MIR194-1
MIR1271
JAK2
EDN1
KDM1A
NPHS1
MASP2
ABCA4
MAP1LC3A
IL1RAP
TRADD
TANK
HBG2
SETDB1
CD69
TAGLN2
SERPINB4
NMI
CD24
MT-CO3
DEFB103A
CEMIP2
MIR34B
MAP3K7
CAT
NOTCH2
SIRT3
TLR1
IRF7
ITGAV
GRIK1
IRF8
RELB
BTD
SELE
TRAF2
SLC10A2
IRF2
SRD5A2
EED
TG
CDC37
NR2E3
TNFAIP1
HLA-E
DGCR8
IFIT2
NUP88
NR2C1
RFX1
MEX3B
NCR1
KIR2DL3
MSL2
RBMY1A1
MIR218-2
MIR325
UGT1A
ESRRB
SERPINE1
ITGA6
TPO
FTL
COL3A1
TYMS
KDM6A
ATF2
ST14
IKBKE
HSP90AB1
APOA5
FCGR3A
NAT1
IL5
TICAM1
EEF1A1
PRKCSH
CNP
SNAP29
CREB5
TNIP1
VAMP8
MTDH
DTX1
RSAD2
NFIL3
KIF4A
HSPA1B
VTCN1
CCRL2
IL20
TRDMT1
FLG2
KLRG1
TSPAN1
THOC1
IL31
ZNF382
NCR3LG1
CGAS
MIR17HG
MIR193B
MIR449A
MIR604
APOBEC3A_B
LOC117307477
RAD51
PCK1
ERCC3
PHB
KAT2A
TDO2
EIF2S1
PTPN3
NRF1
INPP5K
VDAC3
C4A
CD1D
NDC80
NEDD8
PSMD3
POLK
FCN2
E2F5
SOD3
KIR3DL1
TDP2
OXA1L
ORM1
LGALS9
IDO2
ILF2
ILF3
TXNDC9
PTPA
IFNLR1
WDR70
CLEC18A
MIR30B
MIR5193
MIR602
MIR924
MLH1
INS
ITPR1
CD40LG
PPIA
SCNN1A
IL4R
YWHAH
MMP10
F11
RORC
NEDD4
RAP1B
ITPR2
RNASEH1
DNAJB1
PIAS1
UGT2B7
MTTP
FOXA1
UGT1A9
POLR1C
PDCD6IP
KDM6B
ITIH4
PROX1
MICB
DNASE1
SRF
RAB33B
ST3GAL6
UGT1A4
ATF7
AP1G1
CDK14
TLR10
GPA33
IL1F10
SFRP5
KIR2DL4
CCL16
ASCC3
KIR3DL2
TRPM5
APOBEC3D
TXLNA
TRIM14
KIR3DL3
INTS10
PTTG1IP
GOLIM4
ATP5MD
TRIM52
ACP7
KIR2DS3
KIR2DL5A
KIR2DS1
MIR27B
MIR135A1
MIRLET7I
MIR194-2
MIR30C2
MIR16-2
MIR106A
MIR340
MIR1307
MIR365A
MIR19B1
MIR30D
MIR451A
MIR103A1
MIR494
MIR101-2
MIR1908
MIR19B2
MIR422A
MIR320C1
MIR320E
MIR198
MIR92A2
MIR92B
MIR939
MIR20B
MIR378I
MIR4484
MIR378D2
MIR378E
MIR411
MIR320B1
MIR320B2
MIR658
MIR4787
MIR513A1
MIR151B
MIR1203
MIR3679
MIR378C
MIR320D1
MIR4505
MIR4476
MIR4741
MIR513A2
MIR3678
MIR378D1
MIR4257
MIR4324
MIR320C2
MIR320D2
MIR4632
MIR4638
MIR921
MIR4481
MIR3714
MIR3616
MIR2113
MIR3135B
MIR1973
MIR4467
MIR4749
MIR2392
KIR2DP1
IGES
LOC110594336
LOC110599567
LOC110599568
ERBB4
SOD1
GPX1
CXCR2
IRAK4
MAP4K4
PIK3C2A
PGD
TFAP2A
F9
ACY1
TKT
F8
C1S
DHCR24
XPO1
MAPK6
GNB5
MAP3K14
CD9
CXCR3
LGALS3
DLK1
ID1
TNFRSF8
ALDH9A1
LGALS3BP
PUF60
MBOAT7
GALNT10
CEACAM3
SP110
NXF1
UBE4B
CDC40
UHRF2
EGR3
CCL1
IL17D
NDRG3
XCL1
FNDC3B
LETMD1
TSPYL2
PPARGC1B
SH2D5
MIR371A
MIR1269B
MIR6126
CHEK2
TYK2
ZAP70
AGT
CD247
TF
ATP2A1
GSR
IRF5
GOT1
F7
CD3G
CDC34
TRAF3
RAP1A
FURIN
SERPING1
PTPN22
ERCC4
SIN3A
PARK7
DLL4
P2RX7
TGFBI
THBS2
XBP1
PSMB10
NCOR2
SOCS2
SORT1
KDM5B
RETN
THBS4
UBC
TRAF5
LASP1
DCTD
JMJD6
ARHGAP4
EREG
RNF31
PTGES
UBE2S
TLN1
XRCC3
ATXN7
AOC1
DMBT1
SPG21
PRKN
SART1
CCL3
NAT10
PLA2R1
CREB3
XPO4
GTF3C1
HSD17B13
TMBIM6
KCTD9
ATOH8
TBXT
ZKSCAN7
MIR197
MIR3928
LOC110599585
LOC110806263
LOC111365141
CTSB
DPP4
EIF4E
DLD
ACE
BUB1B
PIK3C3
FGG
CYP17A1
RORA
EGLN1
TP63
MAT2A
GLI1
ESRRA
EPHX2
CYP2A6
BIN1
CLU
CD79A
NR4A1
EGLN3
FGF23
ERN1
MECP2
CD27
PRF1
UBE2D1
TMPO
GLRX
ATF3
EGLN2
NLRC4
NLRP1
PTPRN
TLR6
IL3
HUWE1
BATF
AMH
ADARB1
CSF1
SERPINB5
PDCD4
SEPSECS
TAPBP
SULT1A1
XRCC4
CDO1
CPB1
IFI16
TP53BP2
GZMA
GCG
MRPL3
ELAVL1
RPL3
JUNB
JUND
RALGDS
FCGRT
LTB
RHD
SETD1A
TEP1
MANF
CENPA
NEIL1
PTPN18
GSPT1
MIA2
LUC7L3
CEBPZ
PDLIM3
PPP1R13B
DZIP3
IFNA10
PBXIP1
SERPINA11
TRIM7
CYYR1
IGKC
CCL3L1
MIR378A
SAMD12-AS1
ENPP7P13
MSBP1
CSF1R
PTPN1
GJA1
RPS6KA1
MAP3K1
RIPK1
TNFRSF1A
LEPR
PLAT
F10
EPOR
IL2RG
SERPINC1
MAP3K3
SETD2
HSPA9
ODC1
JUP
KRT14
RIPK2
PAX8
ILK
UQCRC2
GNPAT
CCR1
CCR4
F3
F5
AQP1
MAP2K7
ASL
ERCC5
BCL6
BID
BIRC2
MMP11
TUBB2A
TUBB4A
KRT17
CA9
FADS2
AGER
ACO1
ADH4
C2
FUS
FUT2
NCOA1
IL13
SLC25A5
NTN1
TUBB2B
KRT1
KRT16
XRCC5
CCR8
APOC3
BCAR1
FOXO4
GDA
EXO1
CD47
HPN
TAF15
NCOR1
HSPA1L
UBB
MAGED1
MT2A
NCL
HNRNPU
PSMC1
TUBA1B
RACGAP1
KRT10
GBP1
CTNNBIP1
DNAJA1
RND3
IFITM3
RTN3
PSME1
LCP1
TUBB6
KLRB1
KLRD1
USP16
CALU
FUCA2
CXCL2
CD68
NLRX1
TMSB4X
UHRF1
SHBG
KRT2
GAS2
RNF41
PJA1
OAS2
SLC16A9
RPS4X
JAZF1
KRT9
XAF1
FAM120A
NACA
ELF2
SSBP3
UBE2Q1
UNC5A
CCT8
LY86
IL1RAPL2
PREX2
LGALS7
POLDIP3
RACK1
WEE2
GBP2
SERPINB12
JTB
KLRC4
TCF19
IFNL2
CDYL2
NUPR1
NSMCE1
NSMCE4A
PILRA
KRT78
ATP5F1B
RUBCN
DDA1
CLEC4C
MT-CO1
DCAF1
IGLL5
IGFL3
NSMCE3
IFTAP
MIR9-1HG
MIR7-1
MIR608
MIR216B
IGKV2D-28
MIR646
FGFR2
ABL1
NT5E
NOS3
ALPL
AHCY
NGF
PGR
VIM
PRKCQ
NOTCH3
P4HB
PHGDH
MFN2
HPGD
DAPK1
PSAT1
TPI1
VCP
FGA
ALDH1A1
GAA
FUCA1
GUSB
MUC1
ECHS1
EIF4EBP1
PPP2R1A
PPM1D
PRKAB1
PAX6
SLC11A1
SLC11A2
IMPDH2
SPTAN1
UBE2N
TSHR
ROCK2
NBN
GFPT1
ATF4
BCAT1
CLTC
MYOD1
MYCN
NPPA
PRDX2
HSD17B4
SLC40A1
PSMA6
EPB41
ABCB11
A2M
GALE
HINT1
HADHA
CDC6
EHMT2
NCOA3
SIAH1
PPP2CB
NGFR
NNMT
SUCLG1
TRRAP
SELP
ITGAL
VCAM1
AKR1A1
FBLN5
ALDH1B1
FLNC
BMX
FOSL1
GADD45A
CYB5A
APOA2
CNTNAP2
MMP16
MUTYH
PSMA1
PDGFA
SHMT2
PGRMC1
IL1A
ID2
TFR2
ADIPOR2
CAMK1
BAMBI
AGTR2
FUT3
CHI3L1
CDA
DCLK1
SPINT2
PGAM1
SMARCC1
[truncated: 108 more rows]
