# Supplementary material for: Chinese Patent Medicine Liuweiwuling Tablet had Potent Inhibitory Effects on Both Wild-Type and Entecavir-Resistant Hepatitis B Virus (HBV) in vitro and Effectively Suppressed HBV Replication in Mouse Model
Source: Front Pharmacol. 2021 Oct 27;12:756975. doi: 10.3389/fphar.2021.756975 (PMC8578813; doi:10.3389/fphar.2021.756975)
Supplement: Supplementary file 3 [file DataSheet4.ZIP › Fig 7 original data/Fig 7 B/LWWL-Compound-Target.xls]

## Sheet: WWZ
MOL004624	五味子	Longikaurin A	348.48	1.16	3	5	47.72	0.08	0.09	0.53	0.27	1.71
MOL005317	五味子	Deoxyharringtonine	515.66	3.13	1	9	39.27	0.19	-0.25	0.81	0.23	7.9
MOL008956	五味子	Angeloylgomisin O	498.62	5.96	0	8	31.97	0.83	0.41	0.85	0.21	8
MOL008957	五味子	Schizandrer B	514.62	4.95	1	9	30.71	0.66	0.15	0.83	0.2	9.4
MOL008968	五味子	Gomisin-A	416.51	3.85	1	7	30.69	0.63	-0.02	0.78	0.17	5.09
MOL008974	五味子	Gomisin G	508.61	5.19	1	8	32.68	0.73	0.16	0.83	0.21	8.5
MOL008978	五味子	Gomisin R	400.46	3.83	1	7	34.84	0.6	0.04	0.86	0.2	9.54
MOL008992	五味子	Wuweizisu C	384.46	4.87	0	6	46.27	1.08	0.5	0.84	0.2	8.72

## Sheet: NZZ
Mol ID		Molecule Name	MW	AlogP	Hdon	Hacc	OB (%)	Caco-2	BBB	DL	FASA-	HL	Save
MOL000358	女贞子	beta-sitosterol	414.79	8.08	1	1	36.91	1.32	0.99	0.75	0.23	5.36
MOL000422	女贞子	kaempferol	286.25	1.77	4	6	41.88	0.26	-0.55	0.24	0	14.74
MOL004576	女贞子	taxifolin	304.27	1.49	5	7	57.84	-0.23	-0.8	0.27	0.39	14.41
MOL005146	女贞子	Lucidumoside D	568.63	0.43	4	13	48.87	-1.08	-1.8	0.71	0.23	3.2
MOL005147	女贞子	Lucidumoside D_qt	406.47	2.18	1	8	54.41	-0.04	-0.54	0.47	0.25	5.83
MOL005169	女贞子	(20S)-24-ene-3β,20-diol-3-acetate	486.86	7.34	1	3	40.23	1.09	0.58	0.82	0.23	9.14
MOL005190	女贞子	eriodictyol	288.27	2.03	4	6	71.79	0.17	-0.54	0.24	0.38	15.81
MOL005195	女贞子	syringaresinol diglucoside_qt	450.48	1.57	4	10	83.12	0.33	-0.49	0.8	0.12	3.29
MOL005209	女贞子	Lucidusculine	401.6	1.46	2	5	30.11	0.16	-0.39	0.75	0.22	10.55
MOL005211	女贞子	Olitoriside	696.87	-0.5	7	14	65.45	-2.22	-2.92	0.23	0.26	13.15
MOL005212	女贞子	Olitoriside_qt	404.55	1.34	3	6	103.23	-0.77	-1.25	0.78	0.28	5.98
MOL000006	女贞子	luteolin	286.25	2.07	4	6	36.16	0.19	-0.84	0.25	0.39	15.94
MOL000098	女贞子	quercetin	302.25	1.5	5	7	46.43	0.05	-0.77	0.28	0.38	14.4

## Sheet: LQ
Mol ID		Molecule Name	MW	AlogP	Hdon	Hacc	OB (%)	Caco-2	BBB	DL	FASA-	HL	Save
MOL000173	连翘	wogonin	284.28	2.59	2	5	30.68	0.79	0.04	0.23	0.32	17.75
MOL003281	连翘	20(S)-dammar-24-ene-3β,20-diol-3-acetate	486.86	7.34	1	3	40.23	0.93	0.28	0.82	0.23	9.14
MOL003283	连翘	(2R,3R,4S)-4-(4-hydroxy-3-methoxy-phenyl)-7-methoxy-2,3-dimethylol-tetralin-6-ol	360.44	2.25	4	6	66.51	-0.2	-1.17	0.39	0.23	1.26
MOL003290	连翘	(3R,4R)-3,4-bis[(3,4-dimethoxyphenyl)methyl]oxolan-2-one	386.48	3.97	0	6	52.3	0.78	0.17	0.48	0.23	3.07
MOL003295	连翘	(+)-pinoresinol monomethyl ether	372.45	2.38	1	6	53.08	0.69	0	0.57	0	3.02
MOL003305	连翘	PHILLYRIN	534.61	0.48	4	11	36.4	-0.79	-1.25	0.86	0.2	3.12
MOL003306	连翘	ACon1_001697	372.45	2.38	1	6	85.12	0.76	0	0.57	0	2.12
MOL003308	连翘	(+)-pinoresinol monomethyl ether-4-D-beta-glucoside_qt	372.45	2.38	1	6	61.2	0.7	0.12	0.57	0	2.9
MOL003315	连翘	3beta-Acetyl-20,25-epoxydammarane-24alpha-ol	502.86	6.04	1	4	33.07	0.75	0.24	0.79	0.22	7.82
MOL000211	连翘	Mairin	456.78	6.52	2	3	55.38	0.73	0.22	0.78	0.26	8.87
MOL003322	连翘	FORSYTHINOL	372.45	2.38	1	6	81.25	0.59	-0.08	0.57	0.23	2.72
MOL003330	连翘	(-)-Phillygenin	372.45	2.38	1	6	95.04	0.75	0.07	0.57	0.2	1.97
MOL003344	连翘	β-amyrin acetate	468.84	7.68	0	2	42.06	1.36	1.1	0.74	0	1.98
MOL003347	连翘	hyperforin	536.87	8.62	1	4	44.03	0.87	0.4	0.6	0	2.15
MOL003348	连翘	adhyperforin	550.9	9.07	1	4	44.03	0.93	0.58	0.61	0	0.84
MOL003365	连翘	Lactucasterol	426.75	6.72	1	2	40.99	0.88	0.5	0.85	0.26	5.53
MOL003370	连翘	Onjixanthone I	302.3	2.65	1	6	79.16	0.84	0.04	0.3	0.2	14.86
MOL000358	连翘	beta-sitosterol	414.79	8.08	1	1	36.91	1.32	0.99	0.75	0.23	5.36
MOL000422	连翘	kaempferol	286.25	1.77	4	6	41.88	0.26	-0.55	0.24	0	14.74
MOL000522	连翘	arctiin	534.61	1.81	4	11	34.45	-0.73	-1.5	0.84	0.24	1.41
MOL000006	连翘	luteolin	286.25	2.07	4	6	36.16	0.19	-0.84	0.25	0.39	15.94
MOL000791	连翘	bicuculline	367.38	2.83	0	7	69.67	0.72	0.02	0.88	0.33	15.83
MOL000098	连翘	quercetin	302.25	1.5	5	7	46.43	0.05	-0.77	0.28	0.38	14.4

## Sheet: EZ
MOL000296	莪术	hederagenin	414.79	8.08	1	1	36.91	1.32	0.96	0.75	0	5.35
MOL000906	莪术	wenjine	282.37	2.06	1	5	47.93	0.3	0.3	0.27	0.34	5.1
MOL000940	莪术	bisdemethoxycurcumin	308.35	3.26	2	4	77.38	0.49	-0.08	0.26	0.44	4.69
MOL000915	莪术	(1S,10S),(4S,5S)-germacrone-1(10),4-diepoxide	264.35	1.16	0	4	30.48	0.61	0.69	0.18	0.27	4.03

## Sheet: QMC
	成分	靶点
QMC2	β-Sitosterol	Progesterone receptor
QMC2	β-Sitosterol	Nuclear receptor coactivator 2
QMC2	β-Sitosterol	Mineralocorticoid receptor
QMC1	quercetin	Prostaglandin G/H synthase 1
QMC1	quercetin	Androgen receptor
QMC1	quercetin	Peroxisome proliferator activated receptor gamma
QMC1	quercetin	Prostaglandin G/H synthase 2
QMC1	quercetin	Heat shock protein HSP 90
QMC1	quercetin	Phosphatidylinositol-4,5-bisphosphate 3-kinase catalytic subunit, gamma isoform
QMC1	quercetin	Nuclear receptor coactivator 2
QMC1	quercetin	Dipeptidyl peptidase IV
QMC1	quercetin	Aldose reductase
QMC1	quercetin	Trypsin-1
QMC1	quercetin	DNA topoisomerase II
QMC1	quercetin	Thrombin
QMC1	quercetin	Potassium voltage-gated channel subfamily H member 2
QMC1	quercetin	Sodium channel protein type 5 subunit alpha
QMC1	quercetin	Coagulation factor Xa
QMC1	quercetin	Beta-2 adrenergic receptor
QMC1	quercetin	Stromelysin-1
QMC1	quercetin	mRNA of PKA Catalytic Subunit C-alpha
QMC1	quercetin	Coagulation factor VII
QMC1	quercetin	Nitric-oxide synthase, endothelial
QMC1	quercetin	Retinoic acid receptor RXR-alpha
QMC1	quercetin	Acetylcholinesterase
QMC1	quercetin	Gamma-aminobutyric acid receptor subunit alpha-1
QMC1	quercetin	Amine oxidase [flavin-containing] B
QMC1	quercetin	Transcription factor p65
QMC1	quercetin	Epidermal growth factor receptor
QMC1	quercetin	RAC-alpha serine/threonine-protein kinase
QMC1	quercetin	Vascular endothelial growth factor A
QMC1	quercetin	G1/S-specific cyclin-D1
QMC1	quercetin	Apoptosis regulator Bcl-2
QMC1	quercetin	Bcl-2-like protein 1
QMC1	quercetin	Proto-oncogene c-Fos
QMC1	quercetin	Cyclin-dependent kinase inhibitor 1
QMC1	quercetin	Eukaryotic translation initiation factor 6
QMC1	quercetin	Apoptosis regulator BAX
QMC1	quercetin	Caspase-9
QMC1	quercetin	Urokinase-type plasminogen activator
QMC1	quercetin	72 kDa type IV collagenase
QMC1	quercetin	Matrix metalloproteinase-9
QMC1	quercetin	Mitogen-activated protein kinase 1
QMC1	quercetin	Interleukin-10
QMC1	quercetin	Pro-epidermal growth factor
QMC1	quercetin	Retinoblastoma-associated protein
QMC1	quercetin	Tumor necrosis factor
QMC1	quercetin	Transcription factor AP-1
QMC1	quercetin	Interleukin-6
QMC1	quercetin	Cyclin-dependent kinase inhibitor 2A, isoforms 1/2/3
QMC1	quercetin	Activator of 90 kDa heat shock protein ATPase homolog 1
QMC1	quercetin	Caspase-3
QMC1	quercetin	Cellular tumor antigen p53
QMC1	quercetin	ETS domain-containing protein Elk-1
QMC1	quercetin	NF-kappa-B inhibitor alpha
QMC1	quercetin	NADPH--cytochrome P450 reductase
QMC1	quercetin	Ornithine decarboxylase
QMC1	quercetin	Xanthine dehydrogenase/oxidase
QMC1	quercetin	Caspase-8
QMC1	quercetin	DNA topoisomerase 1
QMC1	quercetin	RAF proto-oncogene serine/threonine-protein kinase
QMC1	quercetin	Superoxide dismutase [Cu-Zn]
QMC1	quercetin	Protein kinase C alpha type
QMC1	quercetin	Interstitial collagenase
QMC1	quercetin	Hypoxia-inducible factor 1-alpha
QMC1	quercetin	Signal transducer and activator of transcription 1-alpha/beta
QMC1	quercetin	Protein CBFA2T1
QMC1	quercetin	Probable E3 ubiquitin-protein ligase HERC5
QMC1	quercetin	Cell division control protein 2 homolog
QMC1	quercetin	78 kDa glucose-regulated protein
QMC1	quercetin	Receptor tyrosine-protein kinase erbB-2
QMC1	quercetin	Peroxisome proliferator-activated receptor gamma
QMC1	quercetin	Acetyl-CoA carboxylase 1
QMC1	quercetin	Heme oxygenase 1
QMC1	quercetin	Cytochrome P450 3A4
QMC1	quercetin	Cytochrome P450 1A2
QMC1	quercetin	Caveolin-1
QMC1	quercetin	Myc proto-oncogene protein
QMC1	quercetin	Tissue factor
QMC1	quercetin	Gap junction alpha-1 protein
QMC1	quercetin	Cytochrome P450 1A1
QMC1	quercetin	Intercellular adhesion molecule 1
QMC1	quercetin	Interleukin-1 beta
QMC1	quercetin	C-C motif chemokine 2
QMC1	quercetin	E-selectin
QMC1	quercetin	Vascular cell adhesion protein 1
QMC1	quercetin	Prostaglandin E2 receptor EP3 subtype
QMC1	quercetin	Interleukin-8
QMC1	quercetin	Protein kinase C beta type
QMC1	quercetin	Baculoviral IAP repeat-containing protein 5
QMC1	quercetin	Dual oxidase 2
QMC1	quercetin	Nitric oxide synthase, endothelial
QMC1	quercetin	Heat shock protein beta-1
QMC1	quercetin	Transforming growth factor beta-1
QMC1	quercetin	Estrogen sulfotransferase
QMC1	quercetin	Maltase-glucoamylase, intestinal
QMC1	quercetin	Interleukin-2
QMC1	quercetin	Nuclear receptor subfamily 1 group I member 2
QMC1	quercetin	Cytochrome P450 1B1
QMC1	quercetin	G2/mitotic-specific cyclin-B1
QMC1	quercetin	Tissue-type plasminogen activator
QMC1	quercetin	Thrombomodulin
QMC1	quercetin	Plasminogen activator inhibitor 1
QMC1	quercetin	Collagen alpha-1(I) chain
QMC1	quercetin	Interferon gamma
QMC1	quercetin	Arachidonate 5-lipoxygenase
QMC1	quercetin	Phosphatidylinositol-3,4,5-trisphosphate 3-phosphatase and dual-specificity protein phosphatase PTEN
QMC1	quercetin	Interleukin-1 alpha
QMC1	quercetin	Myeloperoxidase
QMC1	quercetin	DNA topoisomerase 2-alpha
QMC1	quercetin	Neutrophil cytosol factor 1
QMC1	quercetin	ATP-binding cassette sub-family G member 2
QMC1	quercetin	Hyaluronan synthase 2
QMC1	quercetin	Glutathione S-transferase P
QMC1	quercetin	Nuclear factor erythroid 2-related factor 2
QMC1	quercetin	NAD(P)H dehydrogenase [quinone] 1
QMC1	quercetin	Poly [ADP-ribose] polymerase 1
QMC1	quercetin	Aryl hydrocarbon receptor
QMC1	quercetin	26S proteasome non-ATPase regulatory subunit 3
QMC1	quercetin	Solute carrier family 2, facilitated glucose transporter member 4
QMC1	quercetin	Collagen alpha-1(III) chain
QMC1	quercetin	DNA gyrase subunit B
QMC1	quercetin	C-X-C motif chemokine 11
QMC1	quercetin	C-X-C motif chemokine 2
QMC1	quercetin	DDB1- and CUL4-associated factor 5
QMC1	quercetin	Nuclear receptor subfamily 1 group I member 3
QMC1	quercetin	Serine/threonine-protein kinase Chk2
QMC1	quercetin	Insulin receptor
QMC1	quercetin	Claudin-4
QMC1	quercetin	Peroxisome proliferator-activated receptor alpha
QMC1	quercetin	Peroxisome proliferator-activated receptor delta
QMC1	quercetin	Heat shock factor protein 1
QMC1	quercetin	C-reactive protein
QMC1	quercetin	C-X-C motif chemokine 10
QMC1	quercetin	Inhibitor of nuclear factor kappa-B kinase subunit alpha
QMC1	quercetin	Osteopontin
QMC1	quercetin	Runt-related transcription factor 2
QMC1	quercetin	Ras association domain-containing protein 1
QMC1	quercetin	Transcription factor E2F1
QMC1	quercetin	Transcription factor E2F2
QMC1	quercetin	Prostatic acid phosphatase
QMC1	quercetin	Cathepsin D
QMC1	quercetin	Insulin-like growth factor-binding protein 3
QMC1	quercetin	Insulin-like growth factor II
QMC1	quercetin	CD40 ligand
QMC1	quercetin	Interferon regulatory factor 1
QMC1	quercetin	Receptor tyrosine-protein kinase erbB-3
QMC1	quercetin	Serum paraoxonase/arylesterase 1
QMC1	quercetin	Type I iodothyronine deiodinase
QMC1	quercetin	Procollagen C-endopeptidase enhancer 1
QMC1	quercetin	Puromycin-sensitive aminopeptidase
QMC1	quercetin	Hexokinase-2
QMC1	quercetin	Homeobox protein Nkx-3.1
QMC1	quercetin	Ras GTPase-activating protein 1
QMC1	quercetin	Peroxidase C1A
QMC1	quercetin	Glutathione S-transferase Mu 1
QMC1	quercetin	Glutathione S-transferase Mu 2

## Sheet: LZ
	Compound	Target
LZ1	campesta-7,22E-dien-3beta-ol	#REF!
LZ2	5alpha-Lanosta-7,9(11),24-triene-15alpha,26-dihydroxy-3-one	#REF!
LZ3	ergosta-4,6,8(14),22-tetraene-3-one	#REF!
LZ4	ergosta-7,9(11),22-trien-3β,5α,6α-triol	#REF!
LZ5	ganoderal B	#REF!
LZ6	ganolucidic acid E	#REF!
LZ7	Lucialdehyde B	#REF!
LZ8	(4R)-4-[(5R,7S,10S,13R,14R,17R)-7-hydroxy-3,11,15-triketo-4,4,10,13,14-pentamethyl-1,2,5,6,7,12,16,17-octahydrocyclopenta[a]phenanthren-17-yl]valeric acid	#REF!
LZ9	lucidone A	#REF!
LZ10	methyl (4R)-4-[(5R,7S,10S,13R,14R,15S,17R)-7,15-dihydroxy-4,4,10,13,14-pentamethyl-3,11-dioxo-2,5,6,7,12,15,16,17-octahydro-1H-cyclopenta[a]phenanthren-17-yl]pentanoate	#REF!
LZ11	Cerevisterol	#REF!
LZ12	ergosta-7,22E-dien-3beta-ol	#REF!
LZ13	beta-sitosterol	#REF!

## Sheet: LWWL-compound-Target
Herb	Compound	Compound	Target protein	Target gene
WWZ	Gomisin-A	WWZ1	Nitric-oxide synthase, endothelial	NOS3
WWZ	Gomisin-A	WWZ1	Acetylcholinesterase	ACHE
WWZ	Angeloylgomisin O	WWZ2	Androgen receptor	AR
WWZ	Angeloylgomisin O	WWZ2	Coagulation factor Xa	F10
WWZ	Angeloylgomisin O	WWZ2	DNA topoisomerase II	TOP2A
WWZ	Gomisin G	WWZ3	DNA topoisomerase II	TOP2A
WWZ	Wuweizisu C	WWZ4	Acetylcholinesterase	ACHE
WWZ	Wuweizisu C	WWZ4	Gamma-aminobutyric acid receptor subunit alpha-1	GABRA1
WWZ	Wuweizisu C	WWZ4	Dipeptidyl peptidase IV	DPP4
WWZ	Schizandrer B	WWZ5	Prostaglandin G/H synthase 2	PTGS2
WWZ	Schizandrer B	WWZ5	DNA topoisomerase II	TOP2A
WWZ	Gomisin R	WWZ6	Estrogen receptor	ESR1
WWZ	Gomisin R	WWZ6	Androgen receptor	AR
WWZ	Gomisin R	WWZ6	Coagulation factor Xa	F10
WWZ	Gomisin R	WWZ6	Prostaglandin G/H synthase 2	PTGS2
WWZ	Gomisin R	WWZ6	DNA topoisomerase II	TOP2A
WWZ	Gomisin R	WWZ6	Trypsin-1	PRSS1
WWZ	Gomisin R	WWZ6	Proto-oncogene serine/threonine-protein kinase Pim-1	PIM1
WWZ	Gomisin R	WWZ6	Nuclear receptor coactivator 2	NCOA2
WWZ	Gomisin R	WWZ6	Calcium-activated potassium channel subunit alpha 1	KCNMA1
WWZ	Deoxyharringtonine	WWZ7	Androgen receptor	AR
WWZ	Deoxyharringtonine	WWZ7	Mineralocorticoid receptor	NR3C2
NZZ	beta-sitosterol	NZZ1	Progesterone receptor	PGR
NZZ	beta-sitosterol	NZZ1	Nuclear receptor coactivator 2	NCOA2
NZZ	beta-sitosterol	NZZ1	Prostaglandin G/H synthase 1	PTGS1
NZZ	beta-sitosterol	NZZ1	Prostaglandin G/H synthase 2	PTGS2
NZZ	beta-sitosterol	NZZ1	Heat shock protein HSP 90	HSP90AA1
NZZ	beta-sitosterol	NZZ1	Phosphatidylinositol-4,5-bisphosphate 3-kinase catalytic subunit, gamma isoform	Pik3cg
NZZ	beta-sitosterol	NZZ1	Potassium voltage-gated channel subfamily H member 2	KCNH2
NZZ	beta-sitosterol	NZZ1	Dopamine D1 receptor	Drd1
NZZ	beta-sitosterol	NZZ1	Muscarinic acetylcholine receptor M3	CHRM3
NZZ	beta-sitosterol	NZZ1	Muscarinic acetylcholine receptor M1	CHRM1
NZZ	beta-sitosterol	NZZ1	Sodium channel protein type 5 subunit alpha	SCN5A
NZZ	beta-sitosterol	NZZ1	Gamma-aminobutyric-acid receptor alpha-2 subunit	GABRA2
NZZ	beta-sitosterol	NZZ1	Muscarinic acetylcholine receptor M4	CHRM4
NZZ	beta-sitosterol	NZZ1	CGMP-inhibited 3',5'-cyclic phosphodiesterase A	PDE3A
NZZ	beta-sitosterol	NZZ1	5-hydroxytryptamine 2A receptor	HTR2A
NZZ	beta-sitosterol	NZZ1	Gamma-aminobutyric-acid receptor alpha-5 subunit	GABRA5
NZZ	beta-sitosterol	NZZ1	Alpha-1A adrenergic receptor	ADRA1A
NZZ	beta-sitosterol	NZZ1	Gamma-aminobutyric-acid receptor alpha-3 subunit	GABRA3
NZZ	beta-sitosterol	NZZ1	Muscarinic acetylcholine receptor M2	CHRM2
NZZ	beta-sitosterol	NZZ1	Alpha-1B adrenergic receptor	ADRA1B
NZZ	beta-sitosterol	NZZ1	Beta-2 adrenergic receptor	ADRB2
NZZ	beta-sitosterol	NZZ1	Neuronal acetylcholine receptor subunit alpha-2	CHRNA2
NZZ	beta-sitosterol	NZZ1	Sodium-dependent serotonin transporter	SLC6A4
NZZ	beta-sitosterol	NZZ1	Mu-type opioid receptor	OPRM1
NZZ	beta-sitosterol	NZZ1	Gamma-aminobutyric acid receptor subunit alpha-1	GABRA1
NZZ	beta-sitosterol	NZZ1	Neuronal acetylcholine receptor protein, alpha-7 chain	CHRNA7
NZZ	beta-sitosterol	NZZ1	Apoptosis regulator Bcl-2	BCL2
NZZ	beta-sitosterol	NZZ1	Apoptosis regulator BAX	BAX
NZZ	beta-sitosterol	NZZ1	Caspase-9	CASP9
NZZ	beta-sitosterol	NZZ1	Transcription factor AP-1	JUN
NZZ	beta-sitosterol	NZZ1	Caspase-3	CASP3
NZZ	beta-sitosterol	NZZ1	Caspase-8	CASP8
NZZ	beta-sitosterol	NZZ1	Protein kinase C alpha type	PRKCA
NZZ	beta-sitosterol	NZZ1	Transforming growth factor beta-1	TGFB1
NZZ	beta-sitosterol	NZZ1	Serum paraoxonase/arylesterase 1	PON1
NZZ	beta-sitosterol	NZZ1	Microtubule-associated protein 2	MAP2
NZZ	Lucidumoside D_qt	NZZ2	Nitric oxide synthase, inducible	NOS2
NZZ	Lucidumoside D_qt	NZZ2	Estrogen receptor	ESR1
NZZ	Lucidumoside D_qt	NZZ2	Androgen receptor	AR
NZZ	Lucidumoside D_qt	NZZ2	Sodium channel protein type 5 subunit alpha	SCN5A
NZZ	Lucidumoside D_qt	NZZ2	Coagulation factor Xa	F10
NZZ	Lucidumoside D_qt	NZZ2	Prostaglandin G/H synthase 2	PTGS2
NZZ	Lucidumoside D_qt	NZZ2	Carbonic anhydrase II	CA2
NZZ	Lucidumoside D_qt	NZZ2	Acetylcholinesterase	ACHE
NZZ	Lucidumoside D_qt	NZZ2	Beta-2 adrenergic receptor	ADRB2
NZZ	Lucidumoside D_qt	NZZ2	Dipeptidyl peptidase IV	DPP4
NZZ	Lucidumoside D_qt	NZZ2	Glycogen synthase kinase-3 beta	GSK3B
NZZ	Lucidumoside D_qt	NZZ2	Heat shock protein HSP 90	HSP90AA1
NZZ	Lucidumoside D_qt	NZZ2	Cell division protein kinase 2	CDK2
NZZ	Lucidumoside D_qt	NZZ2	Trypsin-1	PRSS1
NZZ	Lucidumoside D_qt	NZZ2	Cyclin-A2	CCNA2
NZZ	Lucidumoside D_qt	NZZ2	Nuclear receptor coactivator 2	NCOA2
QMC	quercetin	QMC1	Prostaglandin G/H synthase 1	PTGS1
QMC	quercetin	QMC1	Androgen receptor	AR
QMC	quercetin	QMC1	Prostaglandin G/H synthase 2	PTGS2
QMC	quercetin	QMC1	Heat shock protein HSP 90	HSP90AA1
QMC	quercetin	QMC1	Phosphatidylinositol-4,5-bisphosphate 3-kinase catalytic subunit, gamma isoform	Pik3cg
QMC	quercetin	QMC1	Nuclear receptor coactivator 2	NCOA2
QMC	quercetin	QMC1	Dipeptidyl peptidase IV	DPP4
QMC	quercetin	QMC1	Aldose reductase	AKR1B1
QMC	quercetin	QMC1	Trypsin-1	PRSS1
QMC	quercetin	QMC1	Potassium voltage-gated channel subfamily H member 2	KCNH2
QMC	quercetin	QMC1	Sodium channel protein type 5 subunit alpha	SCN5A
QMC	quercetin	QMC1	Coagulation factor Xa	F10
QMC	quercetin	QMC1	Beta-2 adrenergic receptor	ADRB2
QMC	quercetin	QMC1	Stromelysin-1	MMP3
QMC	quercetin	QMC1	Coagulation factor VII	F7
QMC	quercetin	QMC1	Retinoic acid receptor RXR-alpha	RXRA
QMC	quercetin	QMC1	Acetylcholinesterase	ACHE
QMC	quercetin	QMC1	Gamma-aminobutyric acid receptor subunit alpha-1	GABRA1
QMC	quercetin	QMC1	Amine oxidase [flavin-containing] B	MAOB
QMC	quercetin	QMC1	Transcription factor p65	RELA
QMC	quercetin	QMC1	Epidermal growth factor receptor	EGFR
QMC	quercetin	QMC1	RAC-alpha serine/threonine-protein kinase	AKT1
QMC	quercetin	QMC1	Vascular endothelial growth factor A	VEGFA
QMC	quercetin	QMC1	G1/S-specific cyclin-D1	CCND1
QMC	quercetin	QMC1	Apoptosis regulator Bcl-2	BCL2
QMC	quercetin	QMC1	Bcl-2-like protein 1	BCL2L1
QMC	quercetin	QMC1	Proto-oncogene c-Fos	FOS
QMC	quercetin	QMC1	Cyclin-dependent kinase inhibitor 1	CDKN1A
QMC	quercetin	QMC1	Eukaryotic translation initiation factor 6	EIF6
QMC	quercetin	QMC1	Apoptosis regulator BAX	BAX
QMC	quercetin	QMC1	Caspase-9	CASP9
QMC	quercetin	QMC1	Urokinase-type plasminogen activator	PLAU
QMC	quercetin	QMC1	72 kDa type IV collagenase	MMP2
QMC	quercetin	QMC1	Matrix metalloproteinase-9	MMP9
QMC	quercetin	QMC1	Mitogen-activated protein kinase 1	MAPK1
QMC	quercetin	QMC1	Interleukin-10	IL10
QMC	quercetin	QMC1	Pro-epidermal growth factor	EGF
QMC	quercetin	QMC1	Retinoblastoma-associated protein	RB1
QMC	quercetin	QMC1	Tumor necrosis factor	TNF
QMC	quercetin	QMC1	Transcription factor AP-1	JUN
QMC	quercetin	QMC1	Interleukin-6	IL6
QMC	quercetin	QMC1	Activator of 90 kDa heat shock protein ATPase homolog 1	AHSA1
QMC	quercetin	QMC1	Caspase-3	CASP3
QMC	quercetin	QMC1	Cellular tumor antigen p53	TP53
QMC	quercetin	QMC1	ETS domain-containing protein Elk-1	ELK1
QMC	quercetin	QMC1	NF-kappa-B inhibitor alpha	NFKBIA
QMC	quercetin	QMC1	NADPH--cytochrome P450 reductase	POR
QMC	quercetin	QMC1	Ornithine decarboxylase	ODC1
QMC	quercetin	QMC1	Xanthine dehydrogenase/oxidase	XDH
QMC	quercetin	QMC1	Caspase-8	CASP8
QMC	quercetin	QMC1	DNA topoisomerase 1	TOP1
QMC	quercetin	QMC1	RAF proto-oncogene serine/threonine-protein kinase	RAF1
QMC	quercetin	QMC1	Superoxide dismutase [Cu-Zn]	SOD1
QMC	quercetin	QMC1	Protein kinase C alpha type	PRKCA
QMC	quercetin	QMC1	Interstitial collagenase	MMP1
QMC	quercetin	QMC1	Hypoxia-inducible factor 1-alpha	HIF1A
QMC	quercetin	QMC1	Signal transducer and activator of transcription 1-alpha/beta	STAT1
QMC	quercetin	QMC1	Protein CBFA2T1	RUNX1T1
QMC	quercetin	QMC1	Cell division control protein 2 homolog	CDK1
QMC	quercetin	QMC1	78 kDa glucose-regulated protein	HSPA5
QMC	quercetin	QMC1	Receptor tyrosine-protein kinase erbB-2	ERBB2
QMC	quercetin	QMC1	Peroxisome proliferator-activated receptor gamma	PPARG
QMC	quercetin	QMC1	Acetyl-CoA carboxylase 1	ACACA
QMC	quercetin	QMC1	Heme oxygenase 1	HMOX1
QMC	quercetin	QMC1	Cytochrome P450 3A4	CYP3A4
QMC	quercetin	QMC1	Cytochrome P450 1A2	CYP1A2
QMC	quercetin	QMC1	Caveolin-1	CAV1
QMC	quercetin	QMC1	Myc proto-oncogene protein	MYC
QMC	quercetin	QMC1	Tissue factor	F3
QMC	quercetin	QMC1	Gap junction alpha-1 protein	GJA1
QMC	quercetin	QMC1	Cytochrome P450 1A1	CYP1A1
QMC	quercetin	QMC1	Intercellular adhesion molecule 1	ICAM1
QMC	quercetin	QMC1	Interleukin-1 beta	IL1B
QMC	quercetin	QMC1	C-C motif chemokine 2	CCL2
QMC	quercetin	QMC1	E-selectin	SELE
QMC	quercetin	QMC1	Vascular cell adhesion protein 1	VCAM1
QMC	quercetin	QMC1	Prostaglandin E2 receptor EP3 subtype	PTGER3
QMC	quercetin	QMC1	Interleukin-8	CXCL8
QMC	quercetin	QMC1	Protein kinase C beta type	PRKCB
QMC	quercetin	QMC1	Baculoviral IAP repeat-containing protein 5	BIRC5
QMC	quercetin	QMC1	Dual oxidase 2	DUOX2
QMC	quercetin	QMC1	Nitric oxide synthase, endothelial	NOS3
QMC	quercetin	QMC1	Heat shock protein beta-1	HSPB1
QMC	quercetin	QMC1	Transforming growth factor beta-1	TGFB1
QMC	quercetin	QMC1	Estrogen sulfotransferase	SULT1E1
QMC	quercetin	QMC1	Maltase-glucoamylase, intestinal	MGAM
QMC	quercetin	QMC1	Interleukin-2	IL2
QMC	quercetin	QMC1	Nuclear receptor subfamily 1 group I member 2	NR1I2
QMC	quercetin	QMC1	Cytochrome P450 1B1	CYP1B1
QMC	quercetin	QMC1	G2/mitotic-specific cyclin-B1	CCNB1
QMC	quercetin	QMC1	Tissue-type plasminogen activator	PLAT
QMC	quercetin	QMC1	Thrombomodulin	THBD
QMC	quercetin	QMC1	Plasminogen activator inhibitor 1	SERPINE1
QMC	quercetin	QMC1	Collagen alpha-1(I) chain	COL1A1
QMC	quercetin	QMC1	Interferon gamma	IFNG
QMC	quercetin	QMC1	Arachidonate 5-lipoxygenase	ALOX5
QMC	quercetin	QMC1	Phosphatidylinositol-3,4,5-trisphosphate 3-phosphatase and dual-specificity protein phosphatase PTEN	PTEN
QMC	quercetin	QMC1	Interleukin-1 alpha	IL1A
QMC	quercetin	QMC1	Myeloperoxidase	MPO
QMC	quercetin	QMC1	DNA topoisomerase 2-alpha	TOP2A
QMC	quercetin	QMC1	Neutrophil cytosol factor 1	NCF1
QMC	quercetin	QMC1	ATP-binding cassette sub-family G member 2	ABCG2
QMC	quercetin	QMC1	Hyaluronan synthase 2	HAS2
QMC	quercetin	QMC1	Glutathione S-transferase P	GSTP1
QMC	quercetin	QMC1	Nuclear factor erythroid 2-related factor 2	NFE2L2
QMC	quercetin	QMC1	NAD(P)H dehydrogenase [quinone] 1	NQO1
QMC	quercetin	QMC1	Poly [ADP-ribose] polymerase 1	PARP1
QMC	quercetin	QMC1	Aryl hydrocarbon receptor	AHR
QMC	quercetin	QMC1	26S proteasome non-ATPase regulatory subunit 3	PSMD3
QMC	quercetin	QMC1	Solute carrier family 2, facilitated glucose transporter member 4	SLC2A4
QMC	quercetin	QMC1	Collagen alpha-1(III) chain	COL8A1
QMC	quercetin	QMC1	C-X-C motif chemokine 11	CXCL11
QMC	quercetin	QMC1	C-X-C motif chemokine 2	CXCL2
QMC	quercetin	QMC1	DDB1- and CUL4-associated factor 5	DCAF5
QMC	quercetin	QMC1	Nuclear receptor subfamily 1 group I member 3	NR1I3
QMC	quercetin	QMC1	Serine/threonine-protein kinase Chk2	CHEK2
QMC	quercetin	QMC1	Insulin receptor	INSR
QMC	quercetin	QMC1	Claudin-4	CLDN4
QMC	quercetin	QMC1	Peroxisome proliferator-activated receptor alpha	PPARA
QMC	quercetin	QMC1	Peroxisome proliferator-activated receptor delta	PPARD
QMC	quercetin	QMC1	Heat shock factor protein 1	HSF1
QMC	quercetin	QMC1	C-reactive protein	CRP
QMC	quercetin	QMC1	C-X-C motif chemokine 10	CXCL10
QMC	quercetin	QMC1	Inhibitor of nuclear factor kappa-B kinase subunit alpha	CHUK
QMC	quercetin	QMC1	Osteopontin	SPP1
QMC	quercetin	QMC1	Runt-related transcription factor 2	RUNX2
QMC	quercetin	QMC1	Ras association domain-containing protein 1	RASSF1
QMC	quercetin	QMC1	Transcription factor E2F1	E2F1
QMC	quercetin	QMC1	Transcription factor E2F2	E2F2
QMC	quercetin	QMC1	Prostatic acid phosphatase	ACP3
QMC	quercetin	QMC1	Cathepsin D	CTSD
QMC	quercetin	QMC1	Insulin-like growth factor-binding protein 3	IGFBP3
QMC	quercetin	QMC1	Insulin-like growth factor II	IGF2
QMC	quercetin	QMC1	CD40 ligand	CD40LG
QMC	quercetin	QMC1	Interferon regulatory factor 1	IRF1
QMC	quercetin	QMC1	Receptor tyrosine-protein kinase erbB-3	ERBB3
QMC	quercetin	QMC1	Serum paraoxonase/arylesterase 1	PON1
QMC	quercetin	QMC1	Type I iodothyronine deiodinase	DIO1
QMC	quercetin	QMC1	Procollagen C-endopeptidase enhancer 1	PCOLCE
QMC	quercetin	QMC1	Puromycin-sensitive aminopeptidase	NPEPPS
QMC	quercetin	QMC1	Hexokinase-2	HK2
QMC	quercetin	QMC1	Homeobox protein Nkx-3.1	NKX3-1
NZZ	taxifolin	NZZ4	Prostaglandin G/H synthase 1	PTGS1
NZZ	taxifolin	NZZ4	Prostaglandin G/H synthase 2	PTGS2
NZZ	taxifolin	NZZ4	Heat shock protein HSP 90	HSP90AA1
NZZ	taxifolin	NZZ4	Phosphatidylinositol-4,5-bisphosphate 3-kinase catalytic subunit, gamma isoform	Pik3cg
NZZ	taxifolin	NZZ4	Retinoic acid receptor RXR-alpha	RXRA
NZZ	taxifolin	NZZ4	Aldose reductase	AKR1B1
NZZ	taxifolin	NZZ4	Transcription factor p65	RELA
NZZ	taxifolin	NZZ4	Intercellular adhesion molecule 1	ICAM1
NZZ	taxifolin	NZZ4	Diacylglycerol O-acyltransferase 2	DGAT2
NZZ	taxifolin	NZZ4	Microsomal triglyceride transfer protein large subunit	MTTP
NZZ	taxifolin	NZZ4	Apolipoprotein B-100	APOB
NZZ	kaempferol	NZZ5	Nitric oxide synthase, inducible	NOS2
NZZ	kaempferol	NZZ5	Prostaglandin G/H synthase 1	PTGS1
NZZ	kaempferol	NZZ5	Androgen receptor	AR
NZZ	kaempferol	NZZ5	Peroxisome proliferator activated receptor gamma	PPARG
NZZ	kaempferol	NZZ5	Prostaglandin G/H synthase 2	PTGS2
NZZ	kaempferol	NZZ5	Heat shock protein HSP 90	HSP90AA1
NZZ	kaempferol	NZZ5	Phosphatidylinositol-4,5-bisphosphate 3-kinase catalytic subunit, gamma isoform	Pik3cg
NZZ	kaempferol	NZZ5	Nuclear receptor coactivator 2	NCOA2
NZZ	kaempferol	NZZ5	Dipeptidyl peptidase IV	DPP4
NZZ	kaempferol	NZZ5	Trypsin-1	PRSS1
NZZ	kaempferol	NZZ5	Progesterone receptor	PGR
NZZ	kaempferol	NZZ5	Muscarinic acetylcholine receptor M1	CHRM1
NZZ	kaempferol	NZZ5	Nitric-oxide synthase, endothelial	NOS3
NZZ	kaempferol	NZZ5	Nitric oxide synthase, inducible	NOS2
NZZ	kaempferol	NZZ5	Prostaglandin G/H synthase 1	PTGS1
NZZ	kaempferol	NZZ5	Androgen receptor	AR
NZZ	kaempferol	NZZ5	Peroxisome proliferator activated receptor gamma	PPARG
NZZ	kaempferol	NZZ5	Prostaglandin G/H synthase 2	PTGS2
NZZ	kaempferol	NZZ5	Heat shock protein HSP 90	HSP90AA1
NZZ	kaempferol	NZZ5	Phosphatidylinositol-4,5-bisphosphate 3-kinase catalytic subunit, gamma isoform	Pik3cg
NZZ	kaempferol	NZZ5	Nuclear receptor coactivator 2	NCOA2
NZZ	kaempferol	NZZ5	Dipeptidyl peptidase IV	DPP4
NZZ	kaempferol	NZZ5	Trypsin-1	PRSS1
NZZ	kaempferol	NZZ5	Progesterone receptor	PGR
NZZ	kaempferol	NZZ5	Muscarinic acetylcholine receptor M1	CHRM1
NZZ	kaempferol	NZZ5	Nitric-oxide synthase, endothelial	NOS3
NZZ	kaempferol	NZZ5	Gamma-aminobutyric-acid receptor alpha-2 subunit	GABRA2
NZZ	kaempferol	NZZ5	Acetylcholinesterase	ACHE
NZZ	kaempferol	NZZ5	Sodium-dependent noradrenaline transporter	SLC6A2
NZZ	kaempferol	NZZ5	Muscarinic acetylcholine receptor M2	CHRM2
NZZ	kaempferol	NZZ5	Alpha-1B adrenergic receptor	ADRA1B
NZZ	kaempferol	NZZ5	Gamma-aminobutyric acid receptor subunit alpha-1	GABRA1
NZZ	kaempferol	NZZ5	DNA topoisomerase II	TOP2A
NZZ	kaempferol	NZZ5	Coagulation factor VII	F7
NZZ	kaempferol	NZZ5	Transcription factor p65	RELA
NZZ	kaempferol	NZZ5	Inhibitor of nuclear factor kappa-B kinase subunit beta	IKBKB
NZZ	kaempferol	NZZ5	RAC-alpha serine/threonine-protein kinase	AKT1
NZZ	kaempferol	NZZ5	Apoptosis regulator Bcl-2	BCL2
NZZ	kaempferol	NZZ5	Apoptosis regulator BAX	BAX
NZZ	kaempferol	NZZ5	Tumor necrosis factor	TNF
NZZ	kaempferol	NZZ5	Transcription factor AP-1	JUN
NZZ	kaempferol	NZZ5	Activator of 90 kDa heat shock protein ATPase homolog 1	AHSA1
NZZ	kaempferol	NZZ5	Caspase-3	CASP3
NZZ	kaempferol	NZZ5	Mitogen-activated protein kinase 8	MAPK8
NZZ	kaempferol	NZZ5	Xanthine dehydrogenase/oxidase	XDH
NZZ	kaempferol	NZZ5	Interstitial collagenase	MMP1
NZZ	kaempferol	NZZ5	Signal transducer and activator of transcription 1-alpha/beta	STAT1
NZZ	kaempferol	NZZ5	Cell division control protein 2 homolog	CDK1
NZZ	kaempferol	NZZ5	Peroxisome proliferator-activated receptor gamma	PPARG
NZZ	kaempferol	NZZ5	Heme oxygenase 1	HMOX1
NZZ	kaempferol	NZZ5	Cytochrome P450 3A4	CYP3A4
NZZ	kaempferol	NZZ5	Cytochrome P450 1A2	CYP1A2
NZZ	kaempferol	NZZ5	Cytochrome P450 1A1	CYP1A1
NZZ	kaempferol	NZZ5	Intercellular adhesion molecule 1	ICAM1
NZZ	kaempferol	NZZ5	E-selectin	SELE
NZZ	kaempferol	NZZ5	Vascular cell adhesion protein 1	VCAM1
NZZ	kaempferol	NZZ5	Nuclear receptor subfamily 1 group I member 2	NR1I2
NZZ	kaempferol	NZZ5	Cytochrome P450 1B1	CYP1B1
NZZ	kaempferol	NZZ5	Arachidonate 5-lipoxygenase	ALOX5
NZZ	kaempferol	NZZ5	Hyaluronan synthase 2	HAS2
NZZ	kaempferol	NZZ5	Glutathione S-transferase P	GSTP1
NZZ	kaempferol	NZZ5	Aryl hydrocarbon receptor	AHR
NZZ	kaempferol	NZZ5	26S proteasome non-ATPase regulatory subunit 3	PSMD3
NZZ	kaempferol	NZZ5	Solute carrier family 2, facilitated glucose transporter member 4	SLC2A4
NZZ	kaempferol	NZZ5	Nuclear receptor subfamily 1 group I member 3	NR1I3
NZZ	kaempferol	NZZ5	Insulin receptor	INSR
NZZ	kaempferol	NZZ5	Type I iodothyronine deiodinase	DIO1
NZZ	kaempferol	NZZ5	Serine/threonine-protein phosphatase 2B catalytic subunit alpha isoform	PPP3CA
NZZ	kaempferol	NZZ5	Glutathione S-transferase Mu 1	GSTM1
NZZ	kaempferol	NZZ5	Glutathione S-transferase Mu 2	GSTM2
NZZ	kaempferol	NZZ5	Aldo-keto reductase family 1 member C3	AKR1C3
NZZ	kaempferol	NZZ5	Antileukoproteinase	SLPI
NZZ	eriodictyol	NZZ6	Prostaglandin G/H synthase 1	PTGS1
NZZ	eriodictyol	NZZ6	Prostaglandin G/H synthase 2	PTGS2
NZZ	eriodictyol	NZZ6	Heat shock protein HSP 90	HSP90AA1
NZZ	eriodictyol	NZZ6	Nuclear receptor coactivator 2	NCOA2
NZZ	eriodictyol	NZZ6	Phosphatidylinositol-4,5-bisphosphate 3-kinase catalytic subunit, gamma isoform	Pik3cg
NZZ	eriodictyol	NZZ6	Heme oxygenase 1	HMOX1
NZZ	eriodictyol	NZZ6	Nuclear factor erythroid 2-related factor 2	NFE2L2
NZZ	eriodictyol	NZZ6	NAD(P)H dehydrogenase [quinone] 1	NQO1
NZZ	luteolin	NZZ3	Prostaglandin G/H synthase 1	PTGS1
NZZ	luteolin	NZZ3	Androgen receptor	AR
NZZ	luteolin	NZZ3	Prostaglandin G/H synthase 2	PTGS2
NZZ	luteolin	NZZ3	Heat shock protein HSP 90	HSP90AA1
NZZ	luteolin	NZZ3	Trypsin-1	PRSS1
NZZ	luteolin	NZZ3	Nuclear receptor coactivator 2	NCOA2
NZZ	luteolin	NZZ3	Dipeptidyl peptidase IV	DPP4
NZZ	luteolin	NZZ3	Phosphatidylinositol-4,5-bisphosphate 3-kinase catalytic subunit, gamma isoform	Pik3cg
NZZ	luteolin	NZZ3	Transcription factor p65	RELA
NZZ	luteolin	NZZ3	Epidermal growth factor receptor	EGFR
NZZ	luteolin	NZZ3	RAC-alpha serine/threonine-protein kinase	AKT1
NZZ	luteolin	NZZ3	Vascular endothelial growth factor A	VEGFA
NZZ	luteolin	NZZ3	G1/S-specific cyclin-D1	CCND1
NZZ	luteolin	NZZ3	Bcl-2-like protein 1	BCL2L1
NZZ	luteolin	NZZ3	Cyclin-dependent kinase inhibitor 1	CDKN1A
NZZ	luteolin	NZZ3	Caspase-9	CASP9
NZZ	luteolin	NZZ3	72 kDa type IV collagenase	MMP2
NZZ	luteolin	NZZ3	Matrix metalloproteinase-9	MMP9
NZZ	luteolin	NZZ3	Mitogen-activated protein kinase 1	MAPK1
NZZ	luteolin	NZZ3	Interleukin-10	IL10
NZZ	luteolin	NZZ3	Retinoblastoma-associated protein	RB1
NZZ	luteolin	NZZ3	Cell division protein kinase 4	CDK4
NZZ	luteolin	NZZ3	Tumor necrosis factor	TNF
NZZ	luteolin	NZZ3	Transcription factor AP-1	JUN
NZZ	luteolin	NZZ3	Interleukin-6	IL6
NZZ	luteolin	NZZ3	Caspase-3	CASP3
NZZ	luteolin	NZZ3	Cellular tumor antigen p53	TP53
NZZ	luteolin	NZZ3	NF-kappa-B inhibitor alpha	NFKBIA
NZZ	luteolin	NZZ3	Xanthine dehydrogenase/oxidase	XDH
NZZ	luteolin	NZZ3	DNA topoisomerase 1	TOP1
NZZ	luteolin	NZZ3	E3 ubiquitin-protein ligase Mdm2	MDM2
NZZ	luteolin	NZZ3	Amyloid beta A4 protein	APP
NZZ	luteolin	NZZ3	Interstitial collagenase	MMP1
NZZ	luteolin	NZZ3	Proliferating cell nuclear antigen	PCNA
NZZ	luteolin	NZZ3	Receptor tyrosine-protein kinase erbB-2	ERBB2
NZZ	luteolin	NZZ3	Peroxisome proliferator-activated receptor gamma	PPARG
NZZ	luteolin	NZZ3	Heme oxygenase 1	HMOX1
NZZ	luteolin	NZZ3	Caspase-7	CASP7
NZZ	luteolin	NZZ3	Intercellular adhesion molecule 1	ICAM1
NZZ	luteolin	NZZ3	Induced myeloid leukemia cell differentiation protein Mcl-1	MCL1
NZZ	luteolin	NZZ3	Baculoviral IAP repeat-containing protein 5	BIRC5
NZZ	luteolin	NZZ3	Interleukin-2	IL2
NZZ	luteolin	NZZ3	G2/mitotic-specific cyclin-B1	CCNB1
NZZ	luteolin	NZZ3	Tyrosinase	TYR
NZZ	luteolin	NZZ3	Interferon gamma	IFNG
NZZ	luteolin	NZZ3	Interleukin-4	IL4
NZZ	luteolin	NZZ3	DNA topoisomerase 2-alpha	TOP2A
NZZ	luteolin	NZZ3	Glutathione S-transferase P	GSTP1
NZZ	luteolin	NZZ3	Solute carrier family 2, facilitated glucose transporter member 4	SLC2A4
NZZ	luteolin	NZZ3	Insulin receptor	INSR
NZZ	luteolin	NZZ3	CD40 ligand	CD40LG
NZZ	luteolin	NZZ3	Prostaglandin E synthase	PTGES
NZZ	luteolin	NZZ3	Kinetochore protein Nuf2	NUF2
NZZ	luteolin	NZZ3	Adenylate cyclase type 2	ADCY2
NZZ	luteolin	NZZ3	Hepatocyte growth factor receptor	MET
LQ	Onjixanthone I	LQ1	Nitric oxide synthase, inducible	NOS2
LQ	Onjixanthone I	LQ1	Prostaglandin G/H synthase 1	PTGS1
LQ	Onjixanthone I	LQ1	Sodium channel protein type 5 subunit alpha	SCN5A
LQ	Onjixanthone I	LQ1	Prostaglandin G/H synthase 2	PTGS2
LQ	Onjixanthone I	LQ1	Retinoic acid receptor RXR-alpha	RXRA
LQ	Onjixanthone I	LQ1	Estrogen receptor beta	ESR2
LQ	Onjixanthone I	LQ1	Dipeptidyl peptidase IV	DPP4
LQ	Onjixanthone I	LQ1	Heat shock protein HSP 90	HSP90AA1
LQ	Onjixanthone I	LQ1	Phosphatidylinositol-4,5-bisphosphate 3-kinase catalytic subunit, gamma isoform	Pik3cg
LQ	Onjixanthone I	LQ1	Serine/threonine-protein kinase Chk1	CHEK1
LQ	Onjixanthone I	LQ1	Calcium-activated potassium channel subunit alpha 1	KCNMA1
LQ	bicuculline	LQ2	Prostaglandin G/H synthase 1	PTGS1
LQ	bicuculline	LQ2	Potassium voltage-gated channel subfamily H member 2	KCNH2
LQ	bicuculline	LQ2	Androgen receptor	AR
LQ	bicuculline	LQ2	Sodium channel protein type 5 subunit alpha	SCN5A
LQ	bicuculline	LQ2	Coagulation factor Xa	F10
LQ	bicuculline	LQ2	Prostaglandin G/H synthase 2	PTGS2
LQ	bicuculline	LQ2	Vascular endothelial growth factor receptor 2	KDR
LQ	bicuculline	LQ2	Acetylcholinesterase	ACHE
LQ	bicuculline	LQ2	DNA topoisomerase II	TOP2A
LQ	bicuculline	LQ2	Heat shock protein HSP 90	HSP90AA1
LQ	bicuculline	LQ2	Proto-oncogene c-Fos	FOS
LQ	bicuculline	LQ2	Gap junction alpha-1 protein	GJA1
LQ	bicuculline	LQ2	Gamma-aminobutyric acid type B receptor subunit 1	GABBR1
LQ	bicuculline	LQ2	Bone morphogenetic protein receptor type-2	BMPR2
LQ	bicuculline	LQ2	Metabotropic glutamate receptor 5	GRM5
LQ	bicuculline	LQ2	Progonadoliberin-1	GNRH1
LQ	bicuculline	LQ2	Aldehyde dehydrogenase, dimeric NADP-preferring	ALDH3A1
LQ	bicuculline	LQ2	Gonadotropin-releasing hormone receptor	GNRHR
LQ	bicuculline	LQ2	Corticoliberin	CRH
LQ	bicuculline	LQ2	Glutamate [NMDA] receptor subunit epsilon-4	GRIN2D
LQ	bicuculline	LQ2	Sodium-dependent noradrenaline transporter	SLC6A2
LQ	bicuculline	LQ2	Gap junction beta-1 protein	GJB1
LQ	bicuculline	LQ2	Metabotropic glutamate receptor 1	GRM1
LQ	bicuculline	LQ2	Transitional endoplasmic reticulum ATPase	VCP
LQ	wogonin	LQ3	Nitric oxide synthase, inducible	NOS2
LQ	wogonin	LQ3	Prostaglandin G/H synthase 1	PTGS1
LQ	wogonin	LQ3	Estrogen receptor	ESR1
LQ	wogonin	LQ3	Androgen receptor	AR
LQ	wogonin	LQ3	Sodium channel protein type 5 subunit alpha	SCN5A
LQ	wogonin	LQ3	Peroxisome proliferator activated receptor gamma	PPARG
LQ	wogonin	LQ3	Prostaglandin G/H synthase 2	PTGS2
LQ	wogonin	LQ3	Retinoic acid receptor RXR-alpha	RXRA
LQ	wogonin	LQ3	CGMP-inhibited 3',5'-cyclic phosphodiesterase A	PDE3A
LQ	wogonin	LQ3	Dipeptidyl peptidase IV	DPP4
LQ	wogonin	LQ3	Mitogen-activated protein kinase 14	MAPK14
LQ	wogonin	LQ3	Glycogen synthase kinase-3 beta	GSK3B
LQ	wogonin	LQ3	Heat shock protein HSP 90	HSP90AA1
LQ	wogonin	LQ3	Cell division protein kinase 2	CDK2
LQ	wogonin	LQ3	Phosphatidylinositol-4,5-bisphosphate 3-kinase catalytic subunit, gamma isoform	Pik3cg
LQ	wogonin	LQ3	Serine/threonine-protein kinase Chk1	CHEK1
LQ	wogonin	LQ3	Trypsin-1	PRSS1
LQ	wogonin	LQ3	Beta-2 adrenergic receptor	ADRB2
LQ	wogonin	LQ3	Gamma-aminobutyric acid receptor subunit alpha-1	GABRA1
LQ	wogonin	LQ3	Transcription factor p65	RELA
LQ	wogonin	LQ3	RAC-alpha serine/threonine-protein kinase	AKT1
LQ	wogonin	LQ3	G1/S-specific cyclin-D1	CCND1
LQ	wogonin	LQ3	Apoptosis regulator Bcl-2	BCL2
LQ	wogonin	LQ3	Cyclin-dependent kinase inhibitor 1	CDKN1A
LQ	wogonin	LQ3	Eukaryotic translation initiation factor 6	EIF6
LQ	wogonin	LQ3	Apoptosis regulator BAX	BAX
LQ	wogonin	LQ3	Caspase-9	CASP9
LQ	wogonin	LQ3	Vascular endothelial growth factor receptor 2	KDR
LQ	wogonin	LQ3	Tumor necrosis factor	TNF
LQ	wogonin	LQ3	Transcription factor AP-1	JUN
LQ	wogonin	LQ3	Interleukin-6	IL6
LQ	wogonin	LQ3	Activator of 90 kDa heat shock protein ATPase homolog 1	AHSA1
LQ	wogonin	LQ3	Caspase-3	CASP3
LQ	wogonin	LQ3	Cellular tumor antigen p53	TP53
LQ	wogonin	LQ3	Bcl-2-binding component 3	BBC3
LQ	wogonin	LQ3	Telomerase protein component 1	TEP1
LQ	wogonin	LQ3	Interstitial collagenase	MMP1
LQ	wogonin	LQ3	C-C motif chemokine 2	CCL2
LQ	wogonin	LQ3	Protein kinase C delta type	PRKCD
LQ	wogonin	LQ3	Prostaglandin E2 receptor EP3 subtype	PTGER3
LQ	wogonin	LQ3	Fibronectin	FN1
LQ	wogonin	LQ3	Interleukin-8	CXCL8
LQ	wogonin	LQ3	Induced myeloid leukemia cell differentiation protein Mcl-1	MCL1
EZ	(1S,10S),(4S,5S)-germacrone-1(10),4-diepoxide	EZ1	Trypsin-1	PRSS1
EZ	hederagenin	EZ2	Progesterone receptor	PGR
EZ	hederagenin	EZ2	Nuclear receptor coactivator 2	NCOA2
EZ	hederagenin	EZ2	Muscarinic acetylcholine receptor M3	CHRM3
EZ	hederagenin	EZ2	Muscarinic acetylcholine receptor M1	CHRM1
EZ	hederagenin	EZ2	Gamma-aminobutyric-acid receptor alpha-2 subunit	GABRA2
EZ	hederagenin	EZ2	Gamma-aminobutyric-acid receptor alpha-3 subunit	GABRA3
EZ	hederagenin	EZ2	Muscarinic acetylcholine receptor M2	CHRM2
EZ	hederagenin	EZ2	Alpha-1B adrenergic receptor	ADRA1B
EZ	hederagenin	EZ2	Gamma-aminobutyric acid receptor subunit alpha-1	GABRA1
EZ	hederagenin	EZ2	Glutamate receptor 2	GRIA2
EZ	hederagenin	EZ2	Gamma-aminobutyric-acid receptor subunit alpha-6	GABRA6
EZ	hederagenin	EZ2	Gamma-aminobutyric-acid receptor alpha-5 subunit	GABRA5
EZ	hederagenin	EZ2	Alcohol dehydrogenase 1B	ADH1B
EZ	hederagenin	EZ2	Alcohol dehydrogenase 1C	ADH1C
EZ	hederagenin	EZ2	Prostaglandin G/H synthase 1	PTGS1
EZ	hederagenin	EZ2	Sodium channel protein type 5 subunit alpha	SCN5A
EZ	hederagenin	EZ2	Prostaglandin G/H synthase 2	PTGS2
EZ	hederagenin	EZ2	Retinoic acid receptor RXR-alpha	RXRA
EZ	hederagenin	EZ2	CGMP-inhibited 3',5'-cyclic phosphodiesterase A	PDE3A
EZ	hederagenin	EZ2	Sodium-dependent noradrenaline transporter	SLC6A2
EZ	(+)-pinoresinol monomethyl ether	LQ4	Prostaglandin G/H synthase 1	PTGS1
EZ	(+)-pinoresinol monomethyl ether	LQ4	Potassium voltage-gated channel subfamily H member 2	KCNH2
EZ	(+)-pinoresinol monomethyl ether	LQ4	Sodium channel protein type 5 subunit alpha	SCN5A
EZ	(+)-pinoresinol monomethyl ether	LQ4	Coagulation factor Xa	F10
EZ	(+)-pinoresinol monomethyl ether	LQ4	Prostaglandin G/H synthase 2	PTGS2
EZ	(+)-pinoresinol monomethyl ether	LQ4	Retinoic acid receptor RXR-alpha	RXRA
EZ	(+)-pinoresinol monomethyl ether	LQ4	CGMP-inhibited 3',5'-cyclic phosphodiesterase A	PDE3A
EZ	(+)-pinoresinol monomethyl ether	LQ4	Alpha-1B adrenergic receptor	ADRA1B
EZ	(+)-pinoresinol monomethyl ether	LQ4	Beta-2 adrenergic receptor	ADRB2
EZ	(+)-pinoresinol monomethyl ether	LQ4	Heat shock protein HSP 90	HSP90AA1
EZ	(+)-pinoresinol monomethyl ether	LQ4	Retinoic acid receptor RXR-beta	RXRB
EZ	(+)-pinoresinol monomethyl ether	LQ4	Nuclear receptor coactivator 2	NCOA2
EZ	(+)-pinoresinol monomethyl ether	LQ4	Nuclear receptor coactivator 1	NCOA1
EZ	(3R,4R)-3,4-bis[(3,4-dimethoxyphenyl)methyl]oxolan-2-one	LQ5	Muscarinic acetylcholine receptor M3	CHRM3
EZ	(3R,4R)-3,4-bis[(3,4-dimethoxyphenyl)methyl]oxolan-2-one	LQ5	Potassium voltage-gated channel subfamily H member 2	KCNH2
EZ	(3R,4R)-3,4-bis[(3,4-dimethoxyphenyl)methyl]oxolan-2-one	LQ5	Estrogen receptor	ESR1
EZ	(3R,4R)-3,4-bis[(3,4-dimethoxyphenyl)methyl]oxolan-2-one	LQ5	Sodium channel protein type 5 subunit alpha	SCN5A
EZ	(3R,4R)-3,4-bis[(3,4-dimethoxyphenyl)methyl]oxolan-2-one	LQ5	Coagulation factor Xa	F10
EZ	(3R,4R)-3,4-bis[(3,4-dimethoxyphenyl)methyl]oxolan-2-one	LQ5	Prostaglandin G/H synthase 2	PTGS2
EZ	(3R,4R)-3,4-bis[(3,4-dimethoxyphenyl)methyl]oxolan-2-one	LQ5	Coagulation factor VII	F7
EZ	(3R,4R)-3,4-bis[(3,4-dimethoxyphenyl)methyl]oxolan-2-one	LQ5	CGMP-inhibited 3',5'-cyclic phosphodiesterase A	PDE3A
EZ	(3R,4R)-3,4-bis[(3,4-dimethoxyphenyl)methyl]oxolan-2-one	LQ5	Alpha-1B adrenergic receptor	ADRA1B
EZ	(3R,4R)-3,4-bis[(3,4-dimethoxyphenyl)methyl]oxolan-2-one	LQ5	Sodium-dependent dopamine transporter	SLC6A3
EZ	(3R,4R)-3,4-bis[(3,4-dimethoxyphenyl)methyl]oxolan-2-one	LQ5	Beta-2 adrenergic receptor	ADRB2
EZ	(3R,4R)-3,4-bis[(3,4-dimethoxyphenyl)methyl]oxolan-2-one	LQ5	Alpha-1D adrenergic receptor	ADRA1D
EZ	(3R,4R)-3,4-bis[(3,4-dimethoxyphenyl)methyl]oxolan-2-one	LQ5	Heat shock protein HSP 90	HSP90AA1
EZ	(3R,4R)-3,4-bis[(3,4-dimethoxyphenyl)methyl]oxolan-2-one	LQ5	Nuclear receptor coactivator 2	NCOA2
EZ	3beta-Acetyl-20,25-epoxydammarane-24alpha-ol	LQ6	Glucocorticoid receptor	NR3C1
EZ	Mairin	LQ7	Progesterone receptor	PGR
LZ		LZ1	Progesterone receptor	PGR
LZ		LZ1	Mineralocorticoid receptor	NR3C2
LZ		LZ1	Nuclear receptor coactivator 2	NCOA2
LZ		LZ2	Mineralocorticoid receptor	NR3C2
LZ		LZ3	Progesterone receptor	PGR
LZ		LZ4	Mineralocorticoid receptor	NR3C2
LZ		LZ5	Progesterone receptor	PGR
LZ		LZ5	Nuclear receptor coactivator 2	NCOA2
LZ		LZ6	Mineralocorticoid receptor	NR3C2
LZ		LZ7	Progesterone receptor	PGR
LZ		LZ8	Mineralocorticoid receptor	NR3C2
LZ		LZ9	Mineralocorticoid receptor	NR3C2
LZ		LZ9	Nuclear receptor coactivator 1	NCOA1
LZ		LZ10	Mineralocorticoid receptor	NR3C2
LZ		LZ11	Mineralocorticoid receptor	NR3C2
LZ		LZ12	Progesterone receptor	PGR
