# Supplementary material for: Chinese Patent Medicine Liuweiwuling Tablet had Potent Inhibitory Effects on Both Wild-Type and Entecavir-Resistant Hepatitis B Virus (HBV) in vitro and Effectively Suppressed HBV Replication in Mouse Model
Source: Front Pharmacol. 2021 Oct 27;12:756975. doi: 10.3389/fphar.2021.756975 (PMC8578813; doi:10.3389/fphar.2021.756975)
Supplement: Supplementary file 3 [file DataSheet4.ZIP › Fig 7 original data/Fig 7 B/LWWL-HBV-Target.xls]

## Sheet: Sheet1
Compounds	Common protein with HBV	Common gene with HBV
WWZ1	Nitric-oxide synthase, endothelial	NOS3
WWZ2	Androgen receptor	AR
WWZ2	Coagulation factor Xa	F10
WWZ4	Dipeptidyl peptidase IV	DPP4
WWZ5	Prostaglandin G/H synthase 2	PTGS2
WWZ6	Estrogen receptor	ESR1
WWZ6	Androgen receptor	AR
WWZ6	Coagulation factor Xa	F10
WWZ6	Prostaglandin G/H synthase 2	PTGS2
WWZ7	Androgen receptor	AR
NZZ1	Progesterone receptor	PGR
NZZ1	Prostaglandin G/H synthase 2	PTGS2
NZZ1	Heat shock protein HSP 90	HSP90AA1
NZZ1	Phosphatidylinositol-4,5-bisphosphate 3-kinase catalytic subunit, gamma isoform	Pik3cg
NZZ1	Apoptosis regulator Bcl-2	BCL2
NZZ1	Apoptosis regulator BAX	BAX
NZZ1	Caspase-9	CASP9
NZZ1	Transcription factor AP-1	JUN
NZZ1	Caspase-3	CASP3
NZZ1	Caspase-8	CASP8
NZZ1	Protein kinase C alpha type	PRKCA
NZZ1	Transforming growth factor beta-1	TGFB1
NZZ2	Nitric oxide synthase, inducible	NOS2
NZZ2	Estrogen receptor	ESR1
NZZ2	Androgen receptor	AR
NZZ2	Coagulation factor Xa	F10
NZZ2	Prostaglandin G/H synthase 2	PTGS2
NZZ2	Carbonic anhydrase II	CA2
NZZ2	Dipeptidyl peptidase IV	DPP4
NZZ2	Glycogen synthase kinase-3 beta	GSK3B
NZZ2	Heat shock protein HSP 90	HSP90AA1
NZZ2	Cell division protein kinase 2	CDK2
NZZ2	Cyclin-A2	CCNA2
QMC1	Androgen receptor	AR
QMC1	Prostaglandin G/H synthase 2	PTGS2
QMC1	Heat shock protein HSP 90	HSP90AA1
QMC1	Phosphatidylinositol-4,5-bisphosphate 3-kinase catalytic subunit, gamma isoform	Pik3cg
QMC1	Dipeptidyl peptidase IV	DPP4
QMC1	Coagulation factor Xa	F10
QMC1	Stromelysin-1	MMP3
QMC1	Coagulation factor VII	F7
QMC1	Retinoic acid receptor RXR-alpha	RXRA
QMC1	Transcription factor p65	RELA
QMC1	Epidermal growth factor receptor	EGFR
QMC1	RAC-alpha serine/threonine-protein kinase	AKT1
QMC1	Vascular endothelial growth factor A	VEGFA
QMC1	G1/S-specific cyclin-D1	CCND1
QMC1	Apoptosis regulator Bcl-2	BCL2
QMC1	Bcl-2-like protein 1	BCL2L1
QMC1	Proto-oncogene c-Fos	FOS
QMC1	Cyclin-dependent kinase inhibitor 1	CDKN1A
QMC1	Apoptosis regulator BAX	BAX
QMC1	Caspase-9	CASP9
QMC1	Urokinase-type plasminogen activator	PLAU
QMC1	72 kDa type IV collagenase	MMP2
QMC1	Matrix metalloproteinase-9	MMP9
QMC1	Mitogen-activated protein kinase 1	MAPK1
QMC1	Interleukin-10	IL10
QMC1	Pro-epidermal growth factor	EGF
QMC1	Retinoblastoma-associated protein	RB1
QMC1	Tumor necrosis factor	TNF
QMC1	Transcription factor AP-1	JUN
QMC1	Interleukin-6	IL6
QMC1	Caspase-3	CASP3
QMC1	Cellular tumor antigen p53	TP53
QMC1	ETS domain-containing protein Elk-1	ELK1
QMC1	NF-kappa-B inhibitor alpha	NFKBIA
QMC1	Ornithine decarboxylase	ODC1
QMC1	Caspase-8	CASP8
QMC1	RAF proto-oncogene serine/threonine-protein kinase	RAF1
QMC1	Superoxide dismutase [Cu-Zn]	SOD1
QMC1	Protein kinase C alpha type	PRKCA
QMC1	Interstitial collagenase	MMP1
QMC1	Hypoxia-inducible factor 1-alpha	HIF1A
QMC1	Signal transducer and activator of transcription 1-alpha/beta	STAT1
QMC1	Cell division control protein 2 homolog	CDK1
QMC1	78 kDa glucose-regulated protein	HSPA5
QMC1	Receptor tyrosine-protein kinase erbB-2	ERBB2
QMC1	Peroxisome proliferator-activated receptor gamma	PPARG
QMC1	Heme oxygenase 1	HMOX1
QMC1	Cytochrome P450 3A4	CYP3A4
QMC1	Cytochrome P450 1A2	CYP1A2
QMC1	Caveolin-1	CAV1
QMC1	Myc proto-oncogene protein	MYC
QMC1	Tissue factor	F3
QMC1	Gap junction alpha-1 protein	GJA1
QMC1	Cytochrome P450 1A1	CYP1A1
QMC1	Intercellular adhesion molecule 1	ICAM1
QMC1	Interleukin-1 beta	IL1B
QMC1	C-C motif chemokine 2	CCL2
QMC1	E-selectin	SELE
QMC1	Vascular cell adhesion protein 1	VCAM1
QMC1	Interleukin-8	CXCL8
QMC1	Protein kinase C beta type	PRKCB
QMC1	Baculoviral IAP repeat-containing protein 5	BIRC5
QMC1	Nitric oxide synthase, endothelial	NOS3
QMC1	Heat shock protein beta-1	HSPB1
QMC1	Transforming growth factor beta-1	TGFB1
QMC1	Interleukin-2	IL2
QMC1	G2/mitotic-specific cyclin-B1	CCNB1
QMC1	Tissue-type plasminogen activator	PLAT
QMC1	Plasminogen activator inhibitor 1	SERPINE1
QMC1	Collagen alpha-1(I) chain	COL1A1
QMC1	Interferon gamma	IFNG
QMC1	Phosphatidylinositol-3,4,5-trisphosphate 3-phosphatase and dual-specificity protein phosphatase PTEN	PTEN
QMC1	Interleukin-1 alpha	IL1A
QMC1	ATP-binding cassette sub-family G member 2	ABCG2
QMC1	Glutathione S-transferase P	GSTP1
QMC1	Nuclear factor erythroid 2-related factor 2	NFE2L2
QMC1	NAD(P)H dehydrogenase [quinone] 1	NQO1
QMC1	Poly [ADP-ribose] polymerase 1	PARP1
QMC1	26S proteasome non-ATPase regulatory subunit 3	PSMD3
QMC1	C-X-C motif chemokine 11	CXCL11
QMC1	C-X-C motif chemokine 2	CXCL2
QMC1	Serine/threonine-protein kinase Chk2	CHEK2
QMC1	Insulin receptor	INSR
QMC1	Peroxisome proliferator-activated receptor alpha	PPARA
QMC1	C-reactive protein	CRP
QMC1	C-X-C motif chemokine 10	CXCL10
QMC1	Inhibitor of nuclear factor kappa-B kinase subunit alpha	CHUK
QMC1	Osteopontin	SPP1
QMC1	Ras association domain-containing protein 1	RASSF1
QMC1	Transcription factor E2F1	E2F1
QMC1	Transcription factor E2F2	E2F2
QMC1	Insulin-like growth factor II	IGF2
QMC1	CD40 ligand	CD40LG
QMC1	Interferon regulatory factor 1	IRF1
QMC1	Receptor tyrosine-protein kinase erbB-3	ERBB3
QMC1	Hexokinase-2	HK2
NZZ4	Prostaglandin G/H synthase 2	PTGS2
NZZ4	Heat shock protein HSP 90	HSP90AA1
NZZ4	Phosphatidylinositol-4,5-bisphosphate 3-kinase catalytic subunit, gamma isoform	Pik3cg
NZZ4	Retinoic acid receptor RXR-alpha	RXRA
NZZ4	Transcription factor p65	RELA
NZZ4	Intercellular adhesion molecule 1	ICAM1
NZZ4	Microsomal triglyceride transfer protein large subunit	MTTP
NZZ4	Apolipoprotein B-100	APOB
NZZ5	Nitric oxide synthase, inducible	NOS2
NZZ5	Androgen receptor	AR
NZZ5	Peroxisome proliferator activated receptor gamma	PPARG
NZZ5	Prostaglandin G/H synthase 2	PTGS2
NZZ5	Heat shock protein HSP 90	HSP90AA1
NZZ5	Phosphatidylinositol-4,5-bisphosphate 3-kinase catalytic subunit, gamma isoform	Pik3cg
NZZ5	Dipeptidyl peptidase IV	DPP4
NZZ5	Progesterone receptor	PGR
NZZ5	Nitric-oxide synthase, endothelial	NOS3
NZZ5	Nitric oxide synthase, inducible	NOS2
NZZ5	Androgen receptor	AR
NZZ5	Peroxisome proliferator activated receptor gamma	PPARG
NZZ5	Prostaglandin G/H synthase 2	PTGS2
NZZ5	Heat shock protein HSP 90	HSP90AA1
NZZ5	Phosphatidylinositol-4,5-bisphosphate 3-kinase catalytic subunit, gamma isoform	Pik3cg
NZZ5	Dipeptidyl peptidase IV	DPP4
NZZ5	Progesterone receptor	PGR
NZZ5	Nitric-oxide synthase, endothelial	NOS3
NZZ5	Coagulation factor VII	F7
NZZ5	Transcription factor p65	RELA
NZZ5	Inhibitor of nuclear factor kappa-B kinase subunit beta	IKBKB
NZZ5	RAC-alpha serine/threonine-protein kinase	AKT1
NZZ5	Apoptosis regulator Bcl-2	BCL2
NZZ5	Apoptosis regulator BAX	BAX
NZZ5	Tumor necrosis factor	TNF
NZZ5	Transcription factor AP-1	JUN
NZZ5	Caspase-3	CASP3
NZZ5	Mitogen-activated protein kinase 8	MAPK8
NZZ5	Interstitial collagenase	MMP1
NZZ5	Signal transducer and activator of transcription 1-alpha/beta	STAT1
NZZ5	Cell division control protein 2 homolog	CDK1
NZZ5	Peroxisome proliferator-activated receptor gamma	PPARG
NZZ5	Heme oxygenase 1	HMOX1
NZZ5	Cytochrome P450 3A4	CYP3A4
NZZ5	Cytochrome P450 1A2	CYP1A2
NZZ5	Cytochrome P450 1A1	CYP1A1
NZZ5	Intercellular adhesion molecule 1	ICAM1
NZZ5	E-selectin	SELE
NZZ5	Vascular cell adhesion protein 1	VCAM1
NZZ5	Glutathione S-transferase P	GSTP1
NZZ5	26S proteasome non-ATPase regulatory subunit 3	PSMD3
NZZ5	Insulin receptor	INSR
NZZ5	Glutathione S-transferase Mu 1	GSTM1
NZZ5	Glutathione S-transferase Mu 2	GSTM2
NZZ5	Antileukoproteinase	SLPI
NZZ6	Prostaglandin G/H synthase 2	PTGS2
NZZ6	Heat shock protein HSP 90	HSP90AA1
NZZ6	Phosphatidylinositol-4,5-bisphosphate 3-kinase catalytic subunit, gamma isoform	Pik3cg
NZZ6	Heme oxygenase 1	HMOX1
NZZ6	Nuclear factor erythroid 2-related factor 2	NFE2L2
NZZ6	NAD(P)H dehydrogenase [quinone] 1	NQO1
NZZ3	Androgen receptor	AR
NZZ3	Prostaglandin G/H synthase 2	PTGS2
NZZ3	Heat shock protein HSP 90	HSP90AA1
NZZ3	Dipeptidyl peptidase IV	DPP4
NZZ3	Phosphatidylinositol-4,5-bisphosphate 3-kinase catalytic subunit, gamma isoform	Pik3cg
NZZ3	Transcription factor p65	RELA
NZZ3	Epidermal growth factor receptor	EGFR
NZZ3	RAC-alpha serine/threonine-protein kinase	AKT1
NZZ3	Vascular endothelial growth factor A	VEGFA
NZZ3	G1/S-specific cyclin-D1	CCND1
NZZ3	Bcl-2-like protein 1	BCL2L1
NZZ3	Cyclin-dependent kinase inhibitor 1	CDKN1A
NZZ3	Caspase-9	CASP9
NZZ3	72 kDa type IV collagenase	MMP2
NZZ3	Matrix metalloproteinase-9	MMP9
NZZ3	Mitogen-activated protein kinase 1	MAPK1
NZZ3	Interleukin-10	IL10
NZZ3	Retinoblastoma-associated protein	RB1
NZZ3	Cell division protein kinase 4	CDK4
NZZ3	Tumor necrosis factor	TNF
NZZ3	Transcription factor AP-1	JUN
NZZ3	Interleukin-6	IL6
NZZ3	Caspase-3	CASP3
NZZ3	Cellular tumor antigen p53	TP53
NZZ3	NF-kappa-B inhibitor alpha	NFKBIA
NZZ3	E3 ubiquitin-protein ligase Mdm2	MDM2
NZZ3	Interstitial collagenase	MMP1
NZZ3	Proliferating cell nuclear antigen	PCNA
NZZ3	Receptor tyrosine-protein kinase erbB-2	ERBB2
NZZ3	Peroxisome proliferator-activated receptor gamma	PPARG
NZZ3	Heme oxygenase 1	HMOX1
NZZ3	Caspase-7	CASP7
NZZ3	Intercellular adhesion molecule 1	ICAM1
NZZ3	Induced myeloid leukemia cell differentiation protein Mcl-1	MCL1
NZZ3	Baculoviral IAP repeat-containing protein 5	BIRC5
NZZ3	Interleukin-2	IL2
NZZ3	G2/mitotic-specific cyclin-B1	CCNB1
NZZ3	Interferon gamma	IFNG
NZZ3	Interleukin-4	IL4
NZZ3	Glutathione S-transferase P	GSTP1
NZZ3	Insulin receptor	INSR
NZZ3	CD40 ligand	CD40LG
NZZ3	Prostaglandin E synthase	PTGES
NZZ3	Hepatocyte growth factor receptor	MET
LQ1	Nitric oxide synthase, inducible	NOS2
LQ1	Prostaglandin G/H synthase 2	PTGS2
LQ1	Retinoic acid receptor RXR-alpha	RXRA
LQ1	Dipeptidyl peptidase IV	DPP4
LQ1	Heat shock protein HSP 90	HSP90AA1
LQ1	Phosphatidylinositol-4,5-bisphosphate 3-kinase catalytic subunit, gamma isoform	Pik3cg
LQ1	Serine/threonine-protein kinase Chk1	CHEK1
LQ2	Androgen receptor	AR
LQ2	Coagulation factor Xa	F10
LQ2	Prostaglandin G/H synthase 2	PTGS2
LQ2	Vascular endothelial growth factor receptor 2	KDR
LQ2	Heat shock protein HSP 90	HSP90AA1
LQ2	Proto-oncogene c-Fos	FOS
LQ2	Gap junction alpha-1 protein	GJA1
LQ2	Aldehyde dehydrogenase, dimeric NADP-preferring	ALDH3A1
LQ2	Corticoliberin	CRH
LQ2	Gap junction beta-1 protein	GJB1
LQ2	Transitional endoplasmic reticulum ATPase	VCP
LQ3	Nitric oxide synthase, inducible	NOS2
LQ3	Estrogen receptor	ESR1
LQ3	Androgen receptor	AR
LQ3	Peroxisome proliferator activated receptor gamma	PPARG
LQ3	Prostaglandin G/H synthase 2	PTGS2
LQ3	Retinoic acid receptor RXR-alpha	RXRA
LQ3	Dipeptidyl peptidase IV	DPP4
LQ3	Mitogen-activated protein kinase 14	MAPK14
LQ3	Glycogen synthase kinase-3 beta	GSK3B
LQ3	Heat shock protein HSP 90	HSP90AA1
LQ3	Cell division protein kinase 2	CDK2
LQ3	Phosphatidylinositol-4,5-bisphosphate 3-kinase catalytic subunit, gamma isoform	Pik3cg
LQ3	Serine/threonine-protein kinase Chk1	CHEK1
LQ3	Transcription factor p65	RELA
LQ3	RAC-alpha serine/threonine-protein kinase	AKT1
LQ3	G1/S-specific cyclin-D1	CCND1
LQ3	Apoptosis regulator Bcl-2	BCL2
LQ3	Cyclin-dependent kinase inhibitor 1	CDKN1A
LQ3	Apoptosis regulator BAX	BAX
LQ3	Caspase-9	CASP9
LQ3	Vascular endothelial growth factor receptor 2	KDR
LQ3	Tumor necrosis factor	TNF
LQ3	Transcription factor AP-1	JUN
LQ3	Interleukin-6	IL6
LQ3	Caspase-3	CASP3
LQ3	Cellular tumor antigen p53	TP53
LQ3	Telomerase protein component 1	TEP1
LQ3	Interstitial collagenase	MMP1
LQ3	C-C motif chemokine 2	CCL2
LQ3	Fibronectin	FN1
LQ3	Interleukin-8	CXCL8
LQ3	Induced myeloid leukemia cell differentiation protein Mcl-1	MCL1
EZ2	Progesterone receptor	PGR
EZ2	Prostaglandin G/H synthase 2	PTGS2
EZ2	Retinoic acid receptor RXR-alpha	RXRA
LQ4	Coagulation factor Xa	F10
LQ4	Prostaglandin G/H synthase 2	PTGS2
LQ4	Retinoic acid receptor RXR-alpha	RXRA
LQ4	Heat shock protein HSP 90	HSP90AA1
LQ4	Nuclear receptor coactivator 1	NCOA1
LQ5	Estrogen receptor	ESR1
LQ5	Coagulation factor Xa	F10
LQ5	Prostaglandin G/H synthase 2	PTGS2
LQ5	Coagulation factor VII	F7
LQ5	Heat shock protein HSP 90	HSP90AA1
LQ7	Progesterone receptor	PGR
LZ1	Progesterone receptor	PGR
LZ3	Progesterone receptor	PGR
LZ5	Progesterone receptor	PGR
LZ7	Progesterone receptor	PGR
LZ9	Nuclear receptor coactivator 1	NCOA1
LZ12	Progesterone receptor	PGR
