# Supplementary material for: Chinese Patent Medicine Liuweiwuling Tablet had Potent Inhibitory Effects on Both Wild-Type and Entecavir-Resistant Hepatitis B Virus (HBV) in vitro and Effectively Suppressed HBV Replication in Mouse Model
Source: Front Pharmacol. 2021 Oct 27;12:756975. doi: 10.3389/fphar.2021.756975 (PMC8578813; doi:10.3389/fphar.2021.756975)
Supplement: Supplementary file 3 [file DataSheet4.ZIP › Fig 7 original data/Fig 7 C D/Common target ú¿LWWL and HBVú⌐.xls]

## Sheet: Sheet1
Common target
NOS3
AR
F10
DPP4
PTGS2
ESR1
PGR
HSP90AA1
PIK3CG
BCL2
BAX
CASP9
JUN
CASP3
CASP8
PRKCA
TGFB1
NOS2
CA2
GSK3B
CDK2
CCNA2
MMP3
F7
RXRA
RELA
EGFR
AKT1
VEGFA
CCND1
BCL2L1
FOS
CDKN1A
PLAU
MMP2
MMP9
MAPK1
IL10
EGF
RB1
TNF
IL6
TP53
ELK1
NFKBIA
ODC1
RAF1
SOD1
MMP1
HIF1A
STAT1
CDK1
HSPA5
ERBB2
PPARG
HMOX1
CYP3A4
CYP1A2
CAV1
MYC
F3
GJA1
CYP1A1
ICAM1
IL1B
CCL2
SELE
VCAM1
CXCL8
PRKCB
BIRC5
HSPB1
IL2
CCNB1
PLAT
SERPINE1
COL1A1
IFNG
PTEN
IL1A
ABCG2
GSTP1
NFE2L2
NQO1
PARP1
PSMD3
CXCL11
CXCL2
CHEK2
INSR
PPARA
CRP
CXCL10
CHUK
SPP1
RASSF1
E2F1
E2F2
IGF2
CD40LG
IRF1
ERBB3
HK2
MTTP
APOB
IKBKB
MAPK8
GSTM1
GSTM2
SLPI
CDK4
MDM2
PCNA
CASP7
MCL1
IL4
PTGES
MET
CHEK1
KDR
ALDH3A1
CRH
GJB1
VCP
MAPK14
TEP1
FN1
NCOA1
