# Supplementary material for: Chinese Patent Medicine Liuweiwuling Tablet had Potent Inhibitory Effects on Both Wild-Type and Entecavir-Resistant Hepatitis B Virus (HBV) in vitro and Effectively Suppressed HBV Replication in Mouse Model
Source: Front Pharmacol. 2021 Oct 27;12:756975. doi: 10.3389/fphar.2021.756975 (PMC8578813; doi:10.3389/fphar.2021.756975)
Supplement: Supplementary file 3 [file DataSheet4.ZIP › Fig 7 original data/Fig 7 C D/GO.xls]

## Sheet: BP
Term	Count	P-Value	Gene ratio
positive regulation of transcription from RNA polymerase II promoter	23	1.7e-10	0.179688
transcription, DNA-templated	14	4.7e-06	0.109375
inflammatory response	13	2.6e-07	0.101562
positive regulation of transcription, DNA-templated	12	3.2e-06	0.09375
negative regulation of apoptotic process	11	2.1e-05	0.0859375
immune response	11	2.3e-05	0.0859375
positive regulation of cell proliferation	10	8.7e-05	0.078125
angiogenesis	9	3.6e-06	0.0703125
regulation of cell proliferation	9	2e-05	0.0703125
negative regulation of transcription from RNA polymerase II promoter	9	0.012	0.0703125
extrinsic apoptotic signaling pathway in absence of ligand	8	3.2e-10	0.0625
positive regulation of angiogenesis	8	3.4e-06	0.0625
lipopolysaccharide-mediated signaling pathway	7	1.3e-08	0.0546875
intrinsic apoptotic signaling pathway in response to DNA damage	7	1.2e-07	0.0546875
cell cycle arrest	7	5.2e-06	0.0546875
response to hypoxia	7	1.5e-05	0.0546875
peptidyl-serine phosphorylation	7	0.00014	0.0546875
apoptotic process	7	0.00036	0.0546875
negative regulation of cell proliferation	7	0.0057	0.0546875
response to cytokine	6	1.5e-06	0.046875
Ras protein signal transduction	6	3.7e-06	0.046875
positive regulation of fibroblast proliferation	6	9.5e-06	0.046875
activation of cysteine-type endopeptidase activity involved in apoptotic process	6	2.1e-05	0.046875
positive regulation of peptidyl-serine phosphorylation	6	5.2e-05	0.046875
cellular response to lipopolysaccharide	6	9e-05	0.046875
positive regulation of sequence-specific DNA binding transcription factor activity	6	0.00013	0.046875
negative regulation of gene expression	6	0.00036	0.046875
negative regulation of neuron apoptotic process	6	0.00052	0.046875
response to lipopolysaccharide	6	0.00072	0.046875
positive regulation of ERK1 and ERK2 cascade	6	0.0036	0.046875
negative regulation of transcription, DNA-templated	6	0.038	0.046875
negative regulation of endothelial cell apoptotic process	5	1.9e-05	0.0390625
chemokine-mediated signaling pathway	5	0.00044	0.0390625
positive regulation of endothelial cell proliferation	5	0.00044	0.0390625
positive regulation of protein kinase B signaling	5	0.00066	0.0390625
cellular response to hypoxia	5	0.00079	0.0390625
response to drug	5	0.0019	0.0390625
positive regulation of NF-kappaB transcription factor activity	5	0.0053	0.0390625
positive regulation of gene expression	5	0.025	0.0390625
in utero embryonic development	5	0.031	0.0390625
positive regulation of protein oligomerization	4	3.1e-05	0.03125
positive regulation of nitric oxide biosynthetic process	4	0.0003	0.03125
neuron apoptotic process	4	0.00038	0.03125
negative regulation of intrinsic apoptotic signaling pathway	4	0.00056	0.03125
response to gamma radiation	4	0.00066	0.03125
cellular response to glucose starvation	4	0.00078	0.03125
peptidyl-threonine phosphorylation	4	0.00078	0.03125
protein import into nucleus, translocation	4	0.0011	0.03125
ovarian follicle development	4	0.0011	0.03125
regulation of mitochondrial membrane potential	4	0.0011	0.03125
cellular response to UV	4	0.0012	0.03125
protein kinase B signaling	4	0.0016	0.03125
positive regulation of cell division	4	0.0016	0.03125
cellular iron ion homeostasis	4	0.002	0.03125
glucose metabolic process	4	0.002	0.03125
ossification	4	0.0028	0.03125
MAPK cascade	4	0.0033	0.03125
negative regulation of epithelial cell proliferation	4	0.0044	0.03125
positive regulation of T cell proliferation	4	0.0055	0.03125
negative regulation of protein binding	4	0.0055	0.03125
positive regulation of protein phosphorylation	4	0.0074	0.03125
cell division	4	0.011	0.03125
transmembrane receptor protein tyrosine kinase signaling pathway	4	0.012	0.03125
negative regulation of cell growth	4	0.032	0.03125
protein phosphorylation	4	0.042	0.03125
protein ubiquitination	4	0.059	0.03125
positive regulation of apoptotic process	4	0.071	0.03125
proteolysis	4	0.074	0.03125
regulation of apoptotic process	4	0.098	0.03125
positive regulation of MHC class II biosynthetic process	3	0.00093	0.0234375
positive regulation of isotype switching to IgG isotypes	3	0.00093	0.0234375
hydrogen peroxide biosynthetic process	3	0.0014	0.0234375
negative regulation of macrophage derived foam cell differentiation	3	0.0014	0.0234375
positive regulation of chemokine biosynthetic process	3	0.0014	0.0234375
response to muscle stretch	3	0.0014	0.0234375
response to glucocorticoid	3	0.0019	0.0234375
ER overload response	3	0.0025	0.0234375
negative regulation of anoikis	3	0.0033	0.0234375
negative regulation of growth of symbiont in host	3	0.0033	0.0234375
collagen catabolic process	3	0.004	0.0234375
endothelial cell migration	3	0.004	0.0234375
negative regulation of extrinsic apoptotic signaling pathway via death domain receptors	3	0.004	0.0234375
positive regulation of protein complex assembly	3	0.004	0.0234375
epithelial to mesenchymal transition	3	0.0049	0.0234375
positive regulation of reactive oxygen species metabolic process	3	0.0049	0.0234375
regulation of catalytic activity	3	0.0049	0.0234375
defense response to protozoan	3	0.0049	0.0234375
release of cytochrome c from mitochondria	3	0.0049	0.0234375
positive regulation of cytokine secretion	3	0.0059	0.0234375
response to ischemia	3	0.0069	0.0234375
cell aging	3	0.0069	0.0234375
vascular endothelial growth factor receptor signaling pathway	3	0.0069	0.0234375
positive regulation of leukocyte chemotaxis	3	0.0069	0.0234375
response to wounding	3	0.008	0.0234375
positive regulation of neuron apoptotic process	3	0.008	0.0234375
positive regulation of monocyte chemotaxis	3	0.0091	0.0234375
negative regulation of G1/S transition of mitotic cell cycle	3	0.0091	0.0234375
positive regulation of release of cytochrome c from mitochondria	3	0.0091	0.0234375
negative regulation of smooth muscle cell proliferation	3	0.0091	0.0234375
positive regulation of peptidyl-threonine phosphorylation	3	0.0091	0.0234375
intrinsic apoptotic signaling pathway in response to endoplasmic reticulum stress	3	0.0091	0.0234375
response to antibiotic	3	0.0091	0.0234375
negative regulation of reactive oxygen species metabolic process	3	0.01	0.0234375
regulation of insulin secretion	3	0.01	0.0234375
positive regulation of smooth muscle cell proliferation	3	0.01	0.0234375
steroid hormone mediated signaling pathway	3	0.01	0.0234375
positive regulation of release of sequestered calcium ion into cytosol	3	0.012	0.0234375
positive regulation of macroautophagy	3	0.012	0.0234375
negative regulation of myoblast differentiation	3	0.013	0.0234375
positive regulation of epithelial cell migration	3	0.013	0.0234375
negative regulation of extrinsic apoptotic signaling pathway in absence of ligand	3	0.014	0.0234375
positive regulation of intrinsic apoptotic signaling pathway	3	0.014	0.0234375
endodermal cell differentiation	3	0.016	0.0234375
embryo implantation	3	0.018	0.0234375
positive regulation of mitotic cell cycle	3	0.018	0.0234375
tumor necrosis factor-mediated signaling pathway	3	0.018	0.0234375
positive regulation of B cell proliferation	3	0.019	0.0234375
extrinsic apoptotic signaling pathway via death domain receptors	3	0.021	0.0234375
blood vessel remodeling	3	0.021	0.0234375
cellular response to organic cyclic compound	3	0.023	0.0234375
regulation of blood pressure	3	0.024	0.0234375
response to toxic substance	3	0.034	0.0234375
cellular response to insulin stimulus	3	0.034	0.0234375
cellular response to amino acid stimulus	3	0.034	0.0234375
wound healing	3	0.039	0.0234375
double-strand break repair	3	0.041	0.0234375
cellular response to drug	3	0.041	0.0234375
blood coagulation	3	0.043	0.0234375
neutrophil chemotaxis	3	0.058	0.0234375
lung development	3	0.061	0.0234375
cellular response to tumor necrosis factor	3	0.061	0.0234375
regulation of gene expression	3	0.094	0.0234375
cell chemotaxis	3	0.094	0.0234375
response to oxidative stress	3	0.094	0.0234375
cellular response to xenobiotic stimulus	2	0.019	0.015625
regulation of the force of heart contraction by chemical signal	2	0.019	0.015625
axon regeneration	2	0.019	0.015625
positive regulation of calcidiol 1-monooxygenase activity	2	0.019	0.015625
regulation of nitrogen utilization	2	0.019	0.015625
positive regulation of platelet-derived growth factor receptor signaling pathway	2	0.019	0.015625
negative regulation of receptor biosynthetic process	2	0.019	0.015625
positive regulation of B cell apoptotic process	2	0.029	0.015625
positive regulation of endothelial cell chemotaxis by VEGF-activated vascular endothelial growth factor receptor signaling pathway	2	0.029	0.015625
interferon-gamma-mediated signaling pathway	2	0.029	0.015625
receptor biosynthetic process	2	0.029	0.015625
connective tissue replacement involved in inflammatory response wound healing	2	0.029	0.015625
negative regulation of transcription involved in G1/S transition of mitotic cell cycle	2	0.029	0.015625
positive regulation of killing of cells of other organism	2	0.029	0.015625
negative regulation of myelination	2	0.029	0.015625
regulation of receptor activity	2	0.029	0.015625
negative regulation of sequestering of triglyceride	2	0.029	0.015625
regulation of cytokine production involved in inflammatory response	2	0.029	0.015625
macrophage derived foam cell differentiation	2	0.029	0.015625
negative regulation of cholesterol storage	2	0.038	0.015625
cellular response to cadmium ion	2	0.038	0.015625
positive regulation of cAMP metabolic process	2	0.038	0.015625
arginine catabolic process	2	0.038	0.015625
regulation of mitochondrial membrane permeability	2	0.038	0.015625
smooth muscle cell migration	2	0.038	0.015625
negative regulation of myosin-light-chain-phosphatase activity	2	0.038	0.015625
negative regulation of bicellular tight junction assembly	2	0.038	0.015625
positive regulation of positive chemotaxis	2	0.038	0.015625
striated muscle cell differentiation	2	0.038	0.015625
T cell chemotaxis	2	0.038	0.015625
membrane to membrane docking	2	0.038	0.015625
positive regulation of estradiol secretion	2	0.038	0.015625
regulation of protein heterodimerization activity	2	0.038	0.015625
positive regulation of interleukin-12 biosynthetic process	2	0.038	0.015625
ectopic germ cell programmed cell death	2	0.048	0.015625
regulation of establishment of endothelial barrier	2	0.048	0.015625
response to cAMP	2	0.048	0.015625
positive regulation of cellular protein metabolic process	2	0.048	0.015625
regulation of immunoglobulin secretion	2	0.048	0.015625
positive regulation of superoxide anion generation	2	0.048	0.015625
positive regulation of nitric-oxide synthase biosynthetic process	2	0.048	0.015625
signal transduction in response to DNA damage	2	0.048	0.015625
amine metabolic process	2	0.048	0.015625
regulation of response to DNA damage stimulus	2	0.048	0.015625
response to muramyl dipeptide	2	0.048	0.015625
negative regulation of glial cell apoptotic process	2	0.048	0.015625
nitric oxide biosynthetic process	2	0.048	0.015625
negative regulation of cytokine secretion involved in immune response	2	0.048	0.015625
myeloid cell homeostasis	2	0.048	0.015625
regulation of protein homodimerization activity	2	0.048	0.015625
response to progesterone	2	0.057	0.015625
response to axon injury	2	0.057	0.015625
regulation of ruffle assembly	2	0.057	0.015625
positive regulation of transcription from RNA polymerase III promoter	2	0.057	0.015625
regulation of protein catabolic process	2	0.066	0.015625
regulation of microtubule-based process	2	0.066	0.015625
positive regulation of cAMP-mediated signaling	2	0.066	0.015625
SMAD protein import into nucleus	2	0.066	0.015625
locomotory exploration behavior	2	0.076	0.015625
translesion synthesis	2	0.076	0.015625
positive regulation of blood vessel endothelial cell migration	2	0.076	0.015625
positive chemotaxis	2	0.076	0.015625
prostate gland growth	2	0.076	0.015625
regulation of ossification	2	0.076	0.015625
cellular response to hepatocyte growth factor stimulus	2	0.085	0.015625
superoxide metabolic process	2	0.085	0.015625
positive regulation of interleukin-17 production	2	0.085	0.015625
positive regulation of membrane protein ectodomain proteolysis	2	0.085	0.015625
intracellular receptor signaling pathway	2	0.085	0.015625
hepatocyte apoptotic process	2	0.085	0.015625
negative regulation by host of viral transcription	2	0.085	0.015625
positive regulation of endothelial cell apoptotic process	2	0.085	0.015625
monocyte differentiation	2	0.085	0.015625
response to radiation	2	0.085	0.015625
positive regulation of JAK-STAT cascade	2	0.093	0.015625
digestive tract morphogenesis	2	0.093	0.015625
leukocyte tethering or rolling	2	0.093	0.015625
positive regulation of osteoclast differentiation	2	0.093	0.015625
removal of superoxide radicals	2	0.093	0.015625
muscle cell cellular homeostasis	2	0.093	0.015625
B cell homeostasis	2	0.093	0.015625
positive regulation of protein import into nucleus	2	0.093	0.015625
positive regulation of pri-miRNA transcription from RNA polymerase II promoter	2	0.093	0.015625

## Sheet: CC
RT	Count	P-Value	Gene ratio
nucleus	39	2.9e-06	0.304688
cytoplasm	32	0.002	0.25
extracellular space	30	6.5e-12	0.234375
cytosol	25	8e-09	0.195312
plasma membrane	23	0.082	0.179688
extracellular exosome	22	0.031	0.171875
endoplasmic reticulum	11	0.0012	0.0859375
intracellular	11	0.03	0.0859375
extracellular matrix	8	1.2e-05	0.0625
extracellular region	8	0.063	0.0625
external side of plasma membrane	7	0.0006	0.0546875
centrosome	7	0.02	0.0546875
cell surface	7	0.024	0.0546875
Golgi apparatus	7	0.097	0.0546875
membrane raft	6	0.00067	0.046875
nuclear chromatin	6	0.0023	0.046875
transcription factor complex	6	0.0043	0.046875
focal adhesion	6	0.051	0.046875
mitochondrial outer membrane	5	0.0015	0.0390625
chromatin	4	0.01	0.03125
myelin sheath	4	0.078	0.03125
apical plasma membrane	4	0.084	0.03125
spindle	3	0.026	0.0234375
apical part of cell	3	0.043	0.0234375
Bcl-2 family protein complex	2	0.017	0.015625
Rb-E2F complex	2	0.017	0.015625
chromosome, telomeric region	2	0.083	0.015625
replication fork	2	0.099	0.015625
cyclin-dependent protein kinase holoenzyme complex	2	0.099	0.015625

## Sheet: MF
Term	Count	P-Value	Gene ratio
ATP binding	26	1.3e-05	0.203125
zinc ion binding	15	0.027	0.117188
transcription factor activity, sequence-specific DNA binding	14	0.00021	0.109375
sequence-specific DNA binding	12	9.1e-05	0.09375
DNA binding	12	0.0076	0.09375
cytokine activity	10	2.7e-06	0.078125
chromatin binding	8	0.009	0.0625
protein heterodimerization activity	7	2.2e-06	0.0546875
growth factor activity	7	1e-05	0.0546875
protein homodimerization activity	7	7e-05	0.0546875
serine-type endopeptidase activity	7	0.0011	0.0546875
RNA polymerase II core promoter proximal region sequence-specific DNA binding	7	0.014	0.0546875
identical protein binding	6	3.6e-05	0.046875
heme binding	6	0.0042	0.046875
transcriptional activator activity, RNA polymerase II core promoter proximal region sequence-specific binding	6	0.013	0.046875
protein serine/threonine kinase activity	6	0.034	0.046875
chemokine activity	5	0.00035	0.0390625
transcription regulatory region DNA binding	5	0.014	0.0390625
RNA polymerase II transcription factor activity, sequence-specific DNA binding	5	0.043	0.0390625
transmembrane receptor protein tyrosine kinase activity	4	0.00041	0.03125
steroid hormone receptor activity	4	0.014	0.03125
lipid binding	4	0.016	0.03125
metalloendopeptidase activity	4	0.067	0.03125
histone kinase activity	3	0.00059	0.0234375
cyclin-dependent protein serine/threonine kinase activity	3	0.002	0.0234375
MAP kinase activity	3	0.0034	0.0234375
CXCR chemokine receptor binding	3	0.0084	0.0234375
steroid binding	3	0.015	0.0234375
RNA polymerase II transcription factor activity, ligand-activated sequence-specific DNA binding	3	0.019	0.0234375
protease binding	3	0.02	0.0234375
glycoprotein binding	3	0.048	0.0234375
copper ion binding	3	0.075	0.0234375
IkappaB kinase activity	2	0.02	0.015625
tetrahydrobiopterin binding	2	0.02	0.015625
receptor signaling protein tyrosine kinase activity	2	0.03	0.015625
nitric-oxide synthase activity	2	0.03	0.015625
channel activity	2	0.04	0.015625
arginine binding	2	0.04	0.015625
aromatase activity	2	0.059	0.015625
Rac GTPase binding	2	0.059	0.015625
peptidase activator activity	2	0.068	0.015625
tumor necrosis factor receptor binding	2	0.068	0.015625

## Sheet: G0
GO term	subgroup	Gene ratio
positive regulation of transcription from RNA polymerase II promoter	Biological process	0.179688
transcription, DNA-templated	Biological process	0.109375
inflammatory response	Biological process	0.101562
positive regulation of transcription, DNA-templated	Biological process	0.09375
negative regulation of apoptotic process	Biological process	0.0859375
immune response	Biological process	0.0859375
positive regulation of cell proliferation	Biological process	0.078125
angiogenesis	Biological process	0.0703125
regulation of cell proliferation	Biological process	0.0703125
negative regulation of transcription from RNA polymerase II promoter	Biological process	0.0703125
nucleus	Cellular component	0.304688
cytoplasm	Cellular component	0.25
extracellular space	Cellular component	0.234375
cytosol	Cellular component	0.195312
plasma membrane	Cellular component	0.179688
extracellular exosome	Cellular component	0.171875
endoplasmic reticulum	Cellular component	0.0859375
intracellular	Cellular component	0.0859375
extracellular matrix	Cellular component	0.0625
extracellular region	Cellular component	0.0625
ATP binding	Molecular function	0.203125
zinc ion binding	Molecular function	0.117188
transcription factor activity, sequence-specific DNA binding	Molecular function	0.109375
sequence-specific DNA binding	Molecular function	0.09375
DNA binding	Molecular function	0.09375
cytokine activity	Molecular function	0.078125
chromatin binding	Molecular function	0.0625
protein heterodimerization activity	Molecular function	0.0546875
growth factor activity	Molecular function	0.0546875
protein homodimerization activity	Molecular function	0.0546875
