# Supplementary material for: Chinese Patent Medicine Liuweiwuling Tablet had Potent Inhibitory Effects on Both Wild-Type and Entecavir-Resistant Hepatitis B Virus (HBV) in vitro and Effectively Suppressed HBV Replication in Mouse Model
Source: Front Pharmacol. 2021 Oct 27;12:756975. doi: 10.3389/fphar.2021.756975 (PMC8578813; doi:10.3389/fphar.2021.756975)
Supplement: Supplementary file 3 [file DataSheet4.ZIP › Fig 7 original data/Fig 7 C D/KEGG.xls]

## Sheet: Sheet1
	Pathway	Gene ratio	Pvalue	Count
	Pathways in cancer	0.390625	3.4e-33	50
	Hepatitis B	0.28125	1.8e-32	36
	PI3K-Akt signaling pathway	0.25	1.2e-16	32
	Proteoglycans in cancer	0.21875	5.1e-19	28
	HTLV-I infection	0.21875	6.4e-16	28
	TNF signaling pathway	0.1875	2.2e-20	24
	Prostate cancer	0.179688	1.6e-21	23
	Chagas disease (American trypanosomiasis)	0.171875	7e-18	22
	Focal adhesion	0.164062	1.4e-11	21
	MicroRNAs in cancer	0.164062	3e-10	21
	MAPK signaling pathway	0.164062	1e-09	21
	Pancreatic cancer	0.15625	4.3e-20	20
	Small cell lung cancer	0.15625	2.2e-17	20
	HIF-1 signaling pathway	0.15625	3.1e-16	20
	Toxoplasmosis	0.15625	1.6e-15	20
	Influenza A	0.15625	9.4e-12	20
	Toll-like receptor signaling pathway	0.148438	1.2e-14	19
	Epstein-Barr virus infection	0.148438	1.1e-13	19
	Hepatitis C	0.148438	7.7e-13	19
	FoxO signaling pathway	0.148438	1.7e-12	19
	Bladder cancer	0.140625	1.5e-21	18
	T cell receptor signaling pathway	0.140625	2.7e-13	18
	Tuberculosis	0.140625	1.4e-09	18
	Viral carcinogenesis	0.140625	4.1e-09	18
	Ras signaling pathway	0.140625	5.1e-08	18
	Chronic myeloid leukemia	0.132812	5e-15	17
	Cell cycle	0.132812	2.2e-11	17
	Osteoclast differentiation	0.132812	2.1e-10	17
	Non-alcoholic fatty liver disease (NAFLD)	0.132812	3.3e-09	17
	Herpes simplex infection	0.132812	2.1e-08	17
	Leishmaniasis	0.125	1.9e-14	16
	Colorectal cancer	0.125	8.4e-14	16
	p53 signaling pathway	0.125	2.1e-13	16
	Measles	0.125	1.8e-09	16
	Non-small cell lung cancer	0.117188	2.2e-14	15
	Glioma	0.117188	3.3e-13	15
	Thyroid hormone signaling pathway	0.117188	2.1e-09	15
	Melanoma	0.109375	3e-11	14
	Apoptosis	0.109375	3.6e-11	14
	Pertussis	0.109375	7.6e-11	14
	ErbB signaling pathway	0.109375	5.6e-10	14
	Amoebiasis	0.109375	7.2e-09	14
	Sphingolipid signaling pathway	0.109375	1.8e-08	14
	Transcriptional misregulation in cancer	0.109375	6.8e-07	14
	Chemokine signaling pathway	0.109375	3e-06	14
	Endometrial cancer	0.101562	7.8e-12	13
	NOD-like receptor signaling pathway	0.101562	7.8e-12	13
	Rheumatoid arthritis	0.101562	7.9e-09	13
	NF-kappa B signaling pathway	0.101562	1.2e-08	13
	Insulin resistance	0.101562	1.6e-07	13
	Neurotrophin signaling pathway	0.101562	2.9e-07	13
	Cytokine-cytokine receptor interaction	0.101562	7.4e-05	13
	Malaria	0.09375	3.4e-10	12
	VEGF signaling pathway	0.09375	1.2e-09	12
	Prolactin signaling pathway	0.09375	5e-09	12
	Salmonella infection	0.09375	4.6e-08	12
	Rap1 signaling pathway	0.09375	0.00039	12
	Inflammatory bowel disease (IBD)	0.0859375	3.1e-08	11
	Central carbon metabolism in cancer	0.0859375	3.6e-08	11
	Progesterone-mediated oocyte maturation	0.0859375	9.6e-07	11
	Estrogen signaling pathway	0.0859375	2.4e-06	11
	Choline metabolism in cancer	0.0859375	2.6e-06	11
	Jak-STAT signaling pathway	0.0859375	6.8e-05	11
	Oxytocin signaling pathway	0.0859375	0.00012	11
	Legionellosis	0.078125	4.6e-07	10
	RIG-I-like receptor signaling pathway	0.078125	1e-06	10
	B cell receptor signaling pathway	0.078125	1.5e-06	10
	African trypanosomiasis	0.0703125	4e-08	9
	Amyotrophic lateral sclerosis (ALS)	0.0703125	2e-06	9
	Insulin signaling pathway	0.0703125	0.0011	9
	cAMP signaling pathway	0.0703125	0.013	9
	Acute myeloid leukemia	0.0625	2e-05	8
	mTOR signaling pathway	0.0625	3.2e-05	8
	Renal cell carcinoma	0.0625	6.1e-05	8
	Adipocytokine signaling pathway	0.0625	0.00012	8
	Natural killer cell mediated cytotoxicity	0.0625	0.0016	8
	Leukocyte transendothelial migration	0.0625	0.0022	8
	Wnt signaling pathway	0.0625	0.0037	8
	Prion diseases	0.0546875	1.1e-05	7
	Type II diabetes mellitus	0.0546875	0.00011	7
	Viral myocarditis	0.0546875	0.00041	7
	Fc epsilon RI signaling pathway	0.0546875	0.00045	7
	GnRH signaling pathway	0.0546875	0.0022	7
	Gap junction	0.0546875	0.0026	7
	Cholinergic synapse	0.0546875	0.0082	7
	Dopaminergic synapse	0.0546875	0.011	7
	Hippo signaling pathway	0.0546875	0.021	7
	Protein processing in endoplasmic reticulum	0.0546875	0.04	7
	Huntington's disease	0.0546875	0.096	7
	Allograft rejection	0.046875	0.00027	6
	Intestinal immune network for IgA production	0.046875	0.00055	6
	Cytosolic DNA-sensing pathway	0.046875	0.0027	6
	Complement and coagulation cascades	0.046875	0.0055	6
	Retrograde endocannabinoid signaling	0.046875	0.016	6
	AMPK signaling pathway	0.046875	0.038	6
	Signaling pathways regulating pluripotency of stem cells	0.046875	0.055	6
	Thyroid cancer	0.0390625	0.00068	5
	Graft-versus-host disease	0.0390625	0.0019	5
	Aldosterone-regulated sodium reabsorption	0.0390625	0.0039	5
	Adherens junction	0.0390625	0.026	5
	TGF-beta signaling pathway	0.0390625	0.033	5
	Fc gamma R-mediated phagocytosis	0.0390625	0.041	5
	Inflammatory mediator regulation of TRP channels	0.0390625	0.092	5
	Oocyte meiosis	0.0390625	0.094	5
	Serotonergic synapse	0.0390625	0.094	5
	Asthma	0.03125	0.0055	4
	Type I diabetes mellitus	0.03125	0.027	4
	Autoimmune thyroid disease	0.03125	0.044	4
	Regulation of lipolysis in adipocytes	0.03125	0.061	4
	Long-term depression	0.03125	0.067	4
	Chemical carcinogenesis	0.03125	0.069	4
	Amphetamine addiction	0.03125	0.081	4
