# Supplementary material for: Chinese Patent Medicine Liuweiwuling Tablet had Potent Inhibitory Effects on Both Wild-Type and Entecavir-Resistant Hepatitis B Virus (HBV) in vitro and Effectively Suppressed HBV Replication in Mouse Model
Source: Front Pharmacol. 2021 Oct 27;12:756975. doi: 10.3389/fphar.2021.756975 (PMC8578813; doi:10.3389/fphar.2021.756975)
Supplement: Supplementary file 4 [file DataSheet1.ZIP]

Archive with 22 entries (14 files):
- Fig 1 original data/
- Fig 1 original data/Analysis and mapping/
- Fig 1 original data/Analysis and mapping/A.pzfx
- Fig 1 original data/Analysis and mapping/B.pzfx
- Fig 1 original data/Analysis and mapping/CD.pzfx
- Fig 1 original data/Fig1 A B/
- Fig 1 original data/Fig1 A B/Fig 1 A/
- Fig 1 original data/Fig1 A B/Fig 1 A/LWWL2.215 cell viability 1d.xls
- Fig 1 original data/Fig1 A B/Fig 1 A/LWWL2.215 cell viability 3d.xls
- Fig 1 original data/Fig1 A B/Fig 1 A/LWWL2.215 cell viability 5d.xls
- Fig 1 original data/Fig1 A B/Fig 1 B/
- Fig 1 original data/Fig1 A B/Fig 1 B/LWWL2.15DNA1 3 5d.xls
- Fig 1 original data/Fig1 A B/Fig 1 B/LWWL2.15EHBeAg1 3 5d.xls
- Fig 1 original data/Fig1 A B/Fig 1 B/LWWL2.15HBsAg1 3 5 d.xls
- Fig 1 original data/Fig1 C D/
- Fig 1 original data/Fig1 C D/Fig 1D/
- Fig 1 original data/Fig1 C D/Fig 1D/LWWL A64 HBV DNA -1 3 5d.xls
- Fig 1 original data/Fig1 C D/Fig 1D/LWWL A64 HBsAg-1 3 5d.xls
- Fig 1 original data/Fig1 C D/Fig1 C/
- Fig 1 original data/Fig1 C D/Fig1 C/LWWL A64 cell viability-1d.xls
- Fig 1 original data/Fig1 C D/Fig1 C/LWWL A64 cell viability-3d.xls
- Fig 1 original data/Fig1 C D/Fig1 C/LWWL A64 cell viability-5d.xls
