# Supplementary material for: Chinese Patent Medicine Liuweiwuling Tablet had Potent Inhibitory Effects on Both Wild-Type and Entecavir-Resistant Hepatitis B Virus (HBV) in vitro and Effectively Suppressed HBV Replication in Mouse Model
Source: Front Pharmacol. 2021 Oct 27;12:756975. doi: 10.3389/fphar.2021.756975 (PMC8578813; doi:10.3389/fphar.2021.756975)
Supplement: Supplementary file 4 [file DataSheet1.ZIP › Fig 1 original data/Fig1 A B/Fig 1 A/LWWL2.215 cell viability 1d.xls]

## Sheet: 板 1 - Sheet1
软件版本	2.07.17
实验文件路径:
方案文件路径:
板编号	板 1
日期	2020-08-21
时间	1899-12-31 22:24:26
检测仪类型:	Synergy H1
检测仪序列号:	264220
检测类型	检测仪
程序详细信息
板类型	96 WELL PLATE
完成后弹出板
振板	线性: 0:15 (MM:SS)
	频率: 567 cpm (3 mm)
检测	吸收光 终点
	全板
	波长: 450
	检测速度: 正常, 延迟: 100 msec, 测量值/数据点: 8
结果
实际温度:	33
		LWWL (mg/ml)	0	0.1	0.2	0.4	0.8	1.6	3.2	6.4
		1	2	3	4	5	6	7	8	9	10	11	12
	A	0.401	0.313	0.05	0.052	0.051	0.051	0.05	0.052	0.05	0.051	0.05	0.051	450
	B	1.011	0.352	0.052	0.051	0.053	0.052	0.054	0.051	0.053	0.051	0.05	0.051	450
	C	0.396	0.368	0.426	0.386	0.423	0.396	0.337	0.215	0.053	0.052	0.054	0.052	450
	D	0.38	0.386	0.406	0.371	0.336	0.367	0.3	0.22	0.052	0.053	0.054	0.052	450
	E	0.051	0.053	0.055	0.052	0.052	0.05	0.052	0.052	0.054	0.051	0.052	0.052	450
	F	0.051	0.052	0.053	0.054	0.052	0.051	0.052	0.055	0.057	0.051	0.052	0.051	450
	G	0.052	0.05	0.052	0.054	0.052	0.052	0.055	0.053	0.052	0.055	0.053	0.05	450
	H	0.051	0.05	0.052	0.051	0.05	0.051	0.052	0.053	0.05	0.051	0.051	0.05	450
