# Supplementary material for: Chinese Patent Medicine Liuweiwuling Tablet had Potent Inhibitory Effects on Both Wild-Type and Entecavir-Resistant Hepatitis B Virus (HBV) in vitro and Effectively Suppressed HBV Replication in Mouse Model
Source: Front Pharmacol. 2021 Oct 27;12:756975. doi: 10.3389/fphar.2021.756975 (PMC8578813; doi:10.3389/fphar.2021.756975)
Supplement: Supplementary file 4 [file DataSheet1.ZIP › Fig 1 original data/Fig1 A B/Fig 1 B/LWWL2.15DNA1 3 5d.xls]

## Sheet: Sheet1
unique identification	HBV DNA (IU/ml)				unique identification	Day	LWWL (mg/ml)
A1	23510				A1	1d	0
A2	21500				A2		0.1
A3	21120				A3		0.2
A4	20430				A4		0.4
A5	14810				A5		0.8
A1+	27090				B1	3d	0
A2+	25220				B2		0.1
A3+	28270				B3		0.2
A4+	19210				B4		0.4
A5+	20130				B5		0.8
B1	53040				C1	5d	0
B2	53630				C2		0.1
B3	52170				C3		0.2
B4	48750				C4		0.4
B5	31570				C5		0.8
B1+	52250
B2+	48620
B3+	43800
B4+	42610
B5+	35300
C1	520600
C2	246200
C3	240200
C4	217300
C5	134400
C1+	706800
C2+	337100
C3+	297200
C4+	331400
C5+	218200

## Sheet: Sheet2
	唯一标识	样本1	样本2	平均值	平均占比	占比1	占比2	SD%
1d	A1	23510	27090	25300	1	0.929249	1.07075	0.100057
1d	A2	21500	25220	23360	0.92332	0.849802	0.996838	0.10397
1d	A3	21120	28270	24695	0.976087	0.834783	1.11739	0.199835
1d	A4	20430	19210	19820	0.783399	0.80751	0.759289	0.0340976
1d	A5	14810	20130	17470	0.690514	0.585375	0.795652	0.148688
3d	B1	53040	52250	52645	1	1.0075	0.992497	0.010611
3d	B2	53630	48620	51125	0.971127	1.01871	0.923544	0.0672923
3d	B3	48750	42610	45680	0.867699	0.926014	0.809384	0.08247
3d	B4	52170	43800	47985	0.911483	0.990977	0.831988	0.112423
3d	B5	31570	35300	33435	0.635103	0.599677	0.635103	0.0250499
5d	C1	620600	606800	613700	1	1.01124	0.988757	0.0159004
5d	C2	246200	337100	291650	0.475232	0.401173	0.549291	0.104735
5d	C3	240200	297200	268700	0.437836	0.391396	0.484276	0.0656756
5d	C4	217300	331400	274350	0.447043	0.354082	0.540003	0.131466
5d	C5	134400	218200	176300	0.287274	0.219	0.355548	0.0965546
