# Supplementary material for: Chinese Patent Medicine Liuweiwuling Tablet had Potent Inhibitory Effects on Both Wild-Type and Entecavir-Resistant Hepatitis B Virus (HBV) in vitro and Effectively Suppressed HBV Replication in Mouse Model
Source: Front Pharmacol. 2021 Oct 27;12:756975. doi: 10.3389/fphar.2021.756975 (PMC8578813; doi:10.3389/fphar.2021.756975)
Supplement: Supplementary file 4 [file DataSheet1.ZIP › Fig 1 original data/Fig1 A B/Fig 1 B/LWWL2.15EHBeAg1 3 5d.xls]

## Sheet: 板 3 - Sheet1
软件版本	2.07.17
实验文件路径:
方案文件路径:
板编号	板 3
日期	2020-08-27
时间	1899-12-31 03:12:51
检测仪类型:	Synergy H1
检测仪序列号:	264220
检测类型	检测仪
程序详细信息
板类型	96 WELL PLATE
完成后弹出板
振板	线性: 0:15 (MM:SS)
	频率: 567 cpm (3 mm)
检测	吸收光 终点
	全板
	波长: 450
	检测速度: 正常, 延迟: 100 msec, 测量值/数据点: 8
结果
实际温度:	32.3
			1d		3d		5d
LWWL (mg/ml)		1	2	3	4	5	6	7	8	9	10	11	12
0	A	0.046	0.577	0.709	2.623	3.304	3.174	2.787	0	0	0	0	0	450
0.1	B	0.072	0.683	0.871	3.118	3.441	3.291	2.659	0	0	0	0	0	450
0.2	C	0.058	0.74	0.973	3.27	3.287	2.781	3.438	0	0	0	0	0	450
0.4	D	3.237	0.603	0.617	3.07	3.172	3.095	2.554	0	0	0	0	0	450
0.8	E	3.128	0.624	0.609	2.999	2.898	2.901	2.645	0	0	0	0	0	450
	F	0.05	0.042	0.047	0.046	0.052	0.052	0.05	0	0	0	0	0	450
	G	0.051	0.053	0.039	0.053	0.051	0.05	0.051	0	0	0	0	0	450
	H	0.051	0.05	0.051	0.052	0.052	0.052	0.05	0	0	0	0	0	450
