# Supplementary material for: Chinese Patent Medicine Liuweiwuling Tablet had Potent Inhibitory Effects on Both Wild-Type and Entecavir-Resistant Hepatitis B Virus (HBV) in vitro and Effectively Suppressed HBV Replication in Mouse Model
Source: Front Pharmacol. 2021 Oct 27;12:756975. doi: 10.3389/fphar.2021.756975 (PMC8578813; doi:10.3389/fphar.2021.756975)
Supplement: Supplementary file 4 [file DataSheet1.ZIP › Fig 1 original data/Fig1 A B/Fig 1 B/LWWL2.15HBsAg1 3 5 d.xls]

## Sheet: 板 8 - Sheet1
软件版本	2.07.17
实验文件路径:
方案文件路径:
板编号	板 8
日期	2020-08-27
时间	1899-12-31 03:29:26
检测仪类型:	Synergy H1
检测仪序列号:	264220
检测类型	检测仪
程序详细信息
板类型	96 WELL PLATE
完成后弹出板
振板	线性: 0:15 (MM:SS)
	频率: 567 cpm (3 mm)
检测	吸收光 终点
	全板
	波长: 450
	检测速度: 正常, 延迟: 100 msec, 测量值/数据点: 8
结果
实际温度:	32.4
			1d		3d		5d
		1	2	3	4	5	6	7	8	9	10	11	12
LWWL (mg/ml)	A	0.095	0.384	0.404	2.832	2.95	3.825	3.942	0	0	0	0	0	450
0	B	0.056	0.349	0.393	2.828	2.614	3.568	3.457	0	0	0	0	0	450
0.1	C	0.066	0.383	0.397	2.749	2.844	3.435	3.136	0	0	0	0	0	450
0.2	D	3.283	0.344	0.396	2.406	2.71	3.304	3.042	0	0	0	0	0	450
0.4	E	2.966	0.302	0.368	2.628	2.412	3.202	3.102	0	0	0	0	0	450
0.8	F	0.048	0.05	0.063	0.081	0.045	0.044	0.047	0	0	0	0	0	450
	G	0.061	0.048	0.047	0.045	0.043	0.044	0.044	0	0	0	0	0	450
	H	0.054	0.059	0.072	0.049	0.043	0.045	0.042	0	0	0	0	0	450
