# Supplementary material for: Chinese Patent Medicine Liuweiwuling Tablet had Potent Inhibitory Effects on Both Wild-Type and Entecavir-Resistant Hepatitis B Virus (HBV) in vitro and Effectively Suppressed HBV Replication in Mouse Model
Source: Front Pharmacol. 2021 Oct 27;12:756975. doi: 10.3389/fphar.2021.756975 (PMC8578813; doi:10.3389/fphar.2021.756975)
Supplement: Supplementary file 4 [file DataSheet1.ZIP › Fig 1 original data/Fig1 C D/Fig 1D/LWWL A64 HBV DNA -1 3 5d.xls]

## Sheet: sheet1
unique identification	HBV DNA (IU/ml)			unique identification	Day	LWWL (mg/ml)
1-1	24950			1-1	1d	0
1-2	22820			1-2		0.1
1-3	20880			1-3		0.2
1-4	19730			1-4		0.4
1-5	16920			1-5		0.8
1-1+	25240			3-1	3d	0
1-2+	20570			3-2		0.1
1-3+	18840			3-3		0.2
1-4+	17240			3-4		0.4
1-5+	14700			3-5		0.8
3-1	104300			5-1	5d	0
3-2	84790			5-2		0.1
3-3	72850			5-3		0.2
3-4	65100			5-4		0.4
3-5	58140			5-5		0.8
3-1+	104600
3-2+	86740
3-3+	65700
3-4+	59240
3-5+	49950
5-1	546900
5-2	360300
5-3	281300
5-4	296300
5-5	246100
5-1+	490000
5-2+	460800
5-3+	343200
5-4+	251900
5-5+	214100
