# Supplementary material for: Chinese Patent Medicine Liuweiwuling Tablet had Potent Inhibitory Effects on Both Wild-Type and Entecavir-Resistant Hepatitis B Virus (HBV) in vitro and Effectively Suppressed HBV Replication in Mouse Model
Source: Front Pharmacol. 2021 Oct 27;12:756975. doi: 10.3389/fphar.2021.756975 (PMC8578813; doi:10.3389/fphar.2021.756975)
Supplement: Supplementary file 4 [file DataSheet1.ZIP › Fig 1 original data/Fig1 C D/Fig 1D/LWWL A64 HBsAg-1 3 5d.xls]

## Sheet: 板 1 - Sheet1
软件版本	2.07.17
实验文件路径:
方案文件路径:
板编号	板 1
日期	2020-07-21
时间	1899-12-31 06:05:21
检测仪类型:	Synergy H1
检测仪序列号:	264220
检测类型	检测仪
程序详细信息
板类型	96 WELL PLATE
完成后弹出板
振板	线性: 0:12 (MM:SS)
	频率: 567 cpm (3 mm)
检测	吸收光 终点
	全板
	波长: 450
	检测速度: 正常, 延迟: 100 msec, 测量值/数据点: 8
结果
实际温度:	32.1
LWWL (mg/ml)			1d		3d		5d
		1	2	3	4	5	6	7	8	9	10	11	12
0	A	0.053	0.176	0.143	0.389	0.382	0.469	0.443	0	0	0	0	0	450
0.1	B	0.051	0.173	0.14	0.398	0.332	0.452	0.43	0	0	0	0	0	450
0.2	C	0.051	0.174	0.13	0.383	0.305	0.416	0.392	0	0	0	0	0	450
0.4	D	OVRFLW	0.162	0.132	0.351	0.326	0.4	0.37	0	0	0	0	0	450
0.8	E	0	0.154	0.131	0.34	0.311	0.381	0.364	0	0	0	0	0	450
	F	0	0	0	0	0	0	0	0	0	0	0	0	450
	G	0	0	0	0	0	0	0	0	0	0	0	0	450
	H	0	0	0	0	0	0	0	0	0	0	0	0	450
