# Supplementary material for: Chinese Patent Medicine Liuweiwuling Tablet had Potent Inhibitory Effects on Both Wild-Type and Entecavir-Resistant Hepatitis B Virus (HBV) in vitro and Effectively Suppressed HBV Replication in Mouse Model
Source: Front Pharmacol. 2021 Oct 27;12:756975. doi: 10.3389/fphar.2021.756975 (PMC8578813; doi:10.3389/fphar.2021.756975)
Supplement: Supplementary file 6 [file DataSheet6.ZIP]

Archive with 5 entries (4 files):
- Table 1 original data/HBV Targets.xls
- Table 1 original data/LWWL-Compound-Target.xls
- Table 1 original data/LWWL-HBV-Target.xls
- Table 1 original data/LWWL-HBV-Tsrget.cys
- Table 1 original data/
