# Supplementary material for: Chinese Patent Medicine Liuweiwuling Tablet had Potent Inhibitory Effects on Both Wild-Type and Entecavir-Resistant Hepatitis B Virus (HBV) in vitro and Effectively Suppressed HBV Replication in Mouse Model
Source: Front Pharmacol. 2021 Oct 27;12:756975. doi: 10.3389/fphar.2021.756975 (PMC8578813; doi:10.3389/fphar.2021.756975)
Supplement: Supplementary file 7 [file DataSheet2.ZIP]

Archive with 31 entries (18 files):
- Fig 2 original data/
- Fig 2 original data/Analysis and mapping/
- Fig 2 original data/Analysis and mapping/Fig2ABCDEF.pzfx
- Fig 2 original data/Fig 2 A B/
- Fig 2 original data/Fig 2 A B/LWWL2.15 cellú¿First experimentú⌐/
- Fig 2 original data/Fig 2 A B/LWWL2.15 cellú¿First experimentú⌐/HBV DNA.xls
- Fig 2 original data/Fig 2 A B/LWWL2.15 cellú¿First experimentú⌐/HBeAg.xls
- Fig 2 original data/Fig 2 A B/LWWL2.15 cellú¿First experimentú⌐/HBsAg.xls
- Fig 2 original data/Fig 2 A B/LWWL215 cell ú¿Second experimentú⌐/
- Fig 2 original data/Fig 2 A B/LWWL215 cell ú¿Second experimentú⌐/HBV DNA.xls
- Fig 2 original data/Fig 2 A B/LWWL215 cell ú¿Second experimentú⌐/HBeAg.xls
- Fig 2 original data/Fig 2 A B/LWWL215 cell ú¿Second experimentú⌐/HBsAg.xls
- Fig 2 original data/Fig 2 A B/LWWL215 cell ú¿Third experimentú⌐/
- Fig 2 original data/Fig 2 A B/LWWL215 cell ú¿Third experimentú⌐/HBV DNA.xls
- Fig 2 original data/Fig 2 A B/LWWL215 cell ú¿Third experimentú⌐/HBeAg.xls
- Fig 2 original data/Fig 2 A B/LWWL215 cell ú¿Third experimentú⌐/HBsAg.xls
- Fig 2 original data/Fig 2D E/
- Fig 2 original data/Fig 2D E/LWWLA64 cellú¿Second experimentú⌐/
- Fig 2 original data/Fig 2D E/LWWLA64 cellú¿Second experimentú⌐/HBV DNA.xls
- Fig 2 original data/Fig 2D E/LWWLA64 cellú¿Second experimentú⌐/HBsAg.xls
- Fig 2 original data/Fig 2D E/LWWLA64 cellú¿Third experimentú⌐/
- Fig 2 original data/Fig 2D E/LWWLA64 cellú¿Third experimentú⌐/HBV DNA.xls
- Fig 2 original data/Fig 2D E/LWWLA64 cellú¿Third experimentú⌐/HBsAg.xls
- Fig 2 original data/Fig 2D E/LWWLA64cellú¿First experimentú⌐/
- Fig 2 original data/Fig 2D E/LWWLA64cellú¿First experimentú⌐/HBV DNA.xls
- Fig 2 original data/Fig 2D E/LWWLA64cellú¿First experimentú⌐/HBsAg.xls
- Fig 2 original data/Fig2 C F/
- Fig 2 original data/Fig2 C F/Fig 2 C/
- Fig 2 original data/Fig2 C F/Fig 2 C/LWWLpgRNA215(119╡┌╢■┤╬).xls
- Fig 2 original data/Fig2 C F/Fig 2 F/
- Fig 2 original data/Fig2 C F/Fig 2 F/LWWLA64pgRNA.xls
