# Supplementary material for: Chinese Patent Medicine Liuweiwuling Tablet had Potent Inhibitory Effects on Both Wild-Type and Entecavir-Resistant Hepatitis B Virus (HBV) in vitro and Effectively Suppressed HBV Replication in Mouse Model
Source: Front Pharmacol. 2021 Oct 27;12:756975. doi: 10.3389/fphar.2021.756975 (PMC8578813; doi:10.3389/fphar.2021.756975)
Supplement: Supplementary file 7 [file DataSheet2.ZIP › Fig 2 original data/Fig 2 A B/LWWL2.15 cellú¿First experimentú⌐/HBV DNA.xls]

## Sheet: Sheet2
Unique identification	HBV concentration (IU/ml)
T1	516000			Unique identification		Concentration
T2	325150			T1	TDF	0(μmol/L)
T3	128450			T2		0.2
T4	75700			T3		2
T5	72800			T4		20
T1+	494300			T5		200
T2+	296500			L1	LWWL	0 (mg/ml)
T3+	126850			L2		0.1
T4+	76550			L3		0.2
T5+	47220			L4		0.4
L1	763500			L5		0.8
L2	706500
L3	534000
L4	456400
L5	363350
L1+	500500
L2+	334450
L3+	292050
L4+	275750
L5+	265550
