# Supplementary material for: Chinese Patent Medicine Liuweiwuling Tablet had Potent Inhibitory Effects on Both Wild-Type and Entecavir-Resistant Hepatitis B Virus (HBV) in vitro and Effectively Suppressed HBV Replication in Mouse Model
Source: Front Pharmacol. 2021 Oct 27;12:756975. doi: 10.3389/fphar.2021.756975 (PMC8578813; doi:10.3389/fphar.2021.756975)
Supplement: Supplementary file 7 [file DataSheet2.ZIP › Fig 2 original data/Fig 2 A B/LWWL2.15 cellú¿First experimentú⌐/HBeAg.xls]

## Sheet: 板 3 - Sheet1
软件版本	2.07.17
实验文件路径:
方案文件路径:
板编号	板 3
日期	2020-09-02
时间	1899-12-31 23:04:48
检测仪类型:	Synergy H1
检测仪序列号:	264220
检测类型	检测仪
程序详细信息
板类型	96 WELL PLATE
完成后弹出板
振板	线性: 0:15 (MM:SS)
	频率: 567 cpm (3 mm)
检测	吸收光 终点
	全板
	波长: 450
	检测速度: 正常, 延迟: 100 msec, 测量值/数据点: 8
结果
实际温度:	32.2
				LWWL		TDF
LWWL (mg/ml)	TDF (μmol/L)		1	2	3	4	5	6	7	8	9	10	11	12
0	0	A	0.047	2.97	3.175	3.058	2.785	3.267	3.027	2.294	2.582	0	0	0	450
0.1	0.2	B	0.048	2.871	2.547	2.384	3.042	2.45	2.55	2.397	2.294	0	0	0	450
0.2	2	C	0.049	2.887	2.487	2.781	2.978	2.683	2.379	2.135	2.405	0	0	0	450
0.4	20	D	3.087	2.364	2.78	2.511	2.719	2.286	3.023	2.617	2.034	0	0	0	450
0.8	200	E	2.692	2.503	2.715	2.6	2.725	1.982	2.034	2.162	2.007	0	0	0	450
		F	0.033	0.039	0.055	0.044	0.043	0.038	0.043	0.046	0.04	0	0	0	450
		G	0.049	0.056	0.054	0.043	0.053	0.047	0.048	0.051	0.039	0	0	0	450
		H	0.049	0.049	0.039	0.043	0.039	0.042	0.041	0.04	0.04	0	0	0	450
