# Supplementary material for: Chinese Patent Medicine Liuweiwuling Tablet had Potent Inhibitory Effects on Both Wild-Type and Entecavir-Resistant Hepatitis B Virus (HBV) in vitro and Effectively Suppressed HBV Replication in Mouse Model
Source: Front Pharmacol. 2021 Oct 27;12:756975. doi: 10.3389/fphar.2021.756975 (PMC8578813; doi:10.3389/fphar.2021.756975)
Supplement: Supplementary file 7 [file DataSheet2.ZIP › Fig 2 original data/Fig 2 A B/LWWL215 cell ú¿Second experimentú⌐/HBV DNA.xls]

## Sheet: Sheet2
Unique identification	HBV concentration (IU/ml)
L1	565500			Unique identification		Concentration
L2	352800			T1	TDF	0(μmol/L)
L3	300700			T2		0.2
L4	263100			T3		2
L5	209700			T4		20
L1+	519900			T5		200
L2+	289800			L1	LWWL	0 (mg/ml)
L3+	253200			L2		0.1
L4+	200100			L3		0.2
L5+	172600			L4		0.4
T1	399700			L5		0.8
T2	150700
T3	79270
T4	40680
T5	37340
T1+	388100
T2+	165400
T3+	65110
T4+	43930
T5+	37830
