# Supplementary material for: Chinese Patent Medicine Liuweiwuling Tablet had Potent Inhibitory Effects on Both Wild-Type and Entecavir-Resistant Hepatitis B Virus (HBV) in vitro and Effectively Suppressed HBV Replication in Mouse Model
Source: Front Pharmacol. 2021 Oct 27;12:756975. doi: 10.3389/fphar.2021.756975 (PMC8578813; doi:10.3389/fphar.2021.756975)
Supplement: Supplementary file 7 [file DataSheet2.ZIP › Fig 2 original data/Fig 2 A B/LWWL215 cell ú¿Second experimentú⌐/HBeAg.xls]

## Sheet: 板 6 - Sheet1
软件版本	2.07.17
实验文件路径:
方案文件路径:
板编号	板 6
日期	2020-10-11
时间	1899-12-31 22:35:06
检测仪类型:	Synergy H1
检测仪序列号:	264220
检测类型	检测仪
程序详细信息
板类型	96 WELL PLATE
完成后弹出板
振板	线性: 0:15 (MM:SS)
	频率: 567 cpm (3 mm)
检测	吸收光 终点
	全板
	波长: 450
	检测速度: 正常, 延迟: 100 msec, 测量值/数据点: 8
结果
实际温度:	32.2
				LWWL		TDF
LWWL (mg/ml)	TDF (μmol/L)		1	2	3	4	5	6	7	8	9	10	11	12
0	0	A	0.048	2.923	2.335	2.131	3.063	2.856	2.296	3.616	3.266	0	0	0	450
0.1	0.2	B	0.045	2.506	2.789	3.273	2.187	3.1	2.11	2.927	3.763	0	0	0	450
0.2	2	C	0.047	2.42	2.127	2.946	2.223	2.624	2.481	2.491	2.275	0	0	0	450
0.4	20	D	2.378	2.33	2.176	1.814	2.753	2.114	2.503	2.35	3.119	0	0	0	450
0.8	200	E	2.901	2.151	2.25	1.669	2.041	2.287	2.767	2.23	2.466	0	0	0	450
		F	0.057	0.05	0.067	0.059	0.066	0.05	0.036	0.053	0.099	0	0	0	450
		G	0.047	0.05	0.049	0.058	0.049	0.077	0.051	0.051	0.052	0	0	0	450
		H	0.046	0.047	0.048	0.086	0.049	0.076	0.063	0.049	0.051	0	0	0	450
