# Supplementary material for: Chinese Patent Medicine Liuweiwuling Tablet had Potent Inhibitory Effects on Both Wild-Type and Entecavir-Resistant Hepatitis B Virus (HBV) in vitro and Effectively Suppressed HBV Replication in Mouse Model
Source: Front Pharmacol. 2021 Oct 27;12:756975. doi: 10.3389/fphar.2021.756975 (PMC8578813; doi:10.3389/fphar.2021.756975)
Supplement: Supplementary file 7 [file DataSheet2.ZIP › Fig 2 original data/Fig 2 A B/LWWL215 cell ú¿Second experimentú⌐/HBsAg.xls]

## Sheet: 板 1 - Sheet1
软件版本	2.07.17
实验文件路径:
方案文件路径:
板编号	板 1
日期	2020-10-11
时间	1899-12-31 23:03:47
检测仪类型:	Synergy H1
检测仪序列号:	264220
检测类型	检测仪
程序详细信息
板类型	96 WELL PLATE
完成后弹出板
振板	线性: 0:15 (MM:SS)
	频率: 567 cpm (3 mm)
检测	吸收光 终点
	全板
	波长: 450
	检测速度: 正常, 延迟: 100 msec, 测量值/数据点: 8
结果
实际温度:	32.3
				LWWL		TDF
LWWL (mg/ml)	TDF (μmol/L)		1	2	3	4	5	6	7	8	9	10	11	12
0	0	A	0.047	3.55	3.458	3.668	3.749	3.364	3.762	2.975	3.21	0	0	0	450
0.1	0.2	B	0.057	3.515	3.34	3.531	3.676	3.332	3.687	3.459	3.427	0	0	0	450
0.2	2	C	0.059	2.997	3.24	3.274	3.566	3.235	3.278	3.282	3.485	0	0	0	450
0.4	20	D	3.516	3.012	2.964	3.452	3.601	2.6	3.222	2.487	3.152	0	0	0	450
0.8	200	E	3.804	2.895	2.265	3.22	3.576	2.151	2.535	2.021	2.015	0	0	0	450
		F	0.08	0.068	0.05	0.038	0.041	0.044	0.04	0.051	0.045	0	0	0	450
		G	0.066	0.046	0.061	0.035	0.042	0.062	0.046	0.05	0.092	0	0	0	450
		H	0.049	0.053	0.067	0.048	0.052	0.069	0.045	0.053	0.044	0	0	0	450
