# Supplementary material for: Chinese Patent Medicine Liuweiwuling Tablet had Potent Inhibitory Effects on Both Wild-Type and Entecavir-Resistant Hepatitis B Virus (HBV) in vitro and Effectively Suppressed HBV Replication in Mouse Model
Source: Front Pharmacol. 2021 Oct 27;12:756975. doi: 10.3389/fphar.2021.756975 (PMC8578813; doi:10.3389/fphar.2021.756975)
Supplement: Supplementary file 7 [file DataSheet2.ZIP › Fig 2 original data/Fig 2 A B/LWWL215 cell ú¿Third experimentú⌐/HBV DNA.xls]

## Sheet: Sheet2
Unique identification	HBV concentration (IU/ml)
L1	765300			Unique identification		Concentration
L2	645000			T1	TDF	0(μmol/L)
L3	429800			T2		0.2
L4	462100			T3		2
L5	327600			T4		20
L1+	568100			T5		200
L2+	461100			L1	LWWL	0 (mg/ml)
L3+	390400			L2		0.1
L4+	274700			L3		0.2
L5+	242600			L4		0.4
T1	493600			L5		0.8
T2	255800
T3	185800
T4	157600
T5	98800
T1+	532900
T2+	283400
T3+	173600
T4+	154300
T5+	96500
