# Supplementary material for: Chinese Patent Medicine Liuweiwuling Tablet had Potent Inhibitory Effects on Both Wild-Type and Entecavir-Resistant Hepatitis B Virus (HBV) in vitro and Effectively Suppressed HBV Replication in Mouse Model
Source: Front Pharmacol. 2021 Oct 27;12:756975. doi: 10.3389/fphar.2021.756975 (PMC8578813; doi:10.3389/fphar.2021.756975)
Supplement: Supplementary file 7 [file DataSheet2.ZIP › Fig 2 original data/Fig 2 A B/LWWL215 cell ú¿Third experimentú⌐/HBeAg.xls]

## Sheet: 板 7 - Sheet1
软件版本	2.07.17
实验文件路径:	C:\Users\Public\Documents\Experiments\Experiment1.xpt
方案文件路径:
板编号	板 7
日期	2020-10-12
时间	1899-12-31 04:52:33
检测仪类型:	Synergy H1
检测仪序列号:	264220
检测类型	检测仪
程序详细信息
板类型	96 WELL PLATE
完成后弹出板
检测	吸收光 终点
	全板
	波长: 450
	检测速度: 正常, 延迟: 100 msec, 测量值/数据点: 8
结果
实际温度:	33.2
				LWWL		TDF
LWWL (mg/ml)	TDF (μmol/L)		1	2	3	4	5	6	7	8	9	10	11	12
0	0	A	0.047	3.159	3.05	2.742	2.618	2.297	2.226	3.369	2.717	0	0	0	450
0.1	0.2	B	0.071	3.207	3.007	2.87	2.575	2.076	1.668	3.341	2.387	0	0	0	450
0.2	2	C	0.047	2.416	3.576	2.844	2.682	1.73	2.074	3.29	1.992	0	0	0	450
0.4	20	D	3.942	1.916	3.209	2.442	2.475	1.665	1.831	3.074	1.619	0	0	0	450
0.8	200	E	3.047	2.275	1.974	2.126	3.16	2.003	2.106	2.647	1.262	0	0	0	450
		F	0.053	0.061	0.059	0.072	0.052	0.039	0.038	0.062	0.043	0	0	0	450
		G	0.05	0.051	0.053	0.049	0.05	0.05	0.055	0.053	0.06	0	0	0	450
		H	0.053	0.048	0.053	0.059	0.05	0.051	0.057	0.05	0.052	0	0	0	450
