# Supplementary material for: Chinese Patent Medicine Liuweiwuling Tablet had Potent Inhibitory Effects on Both Wild-Type and Entecavir-Resistant Hepatitis B Virus (HBV) in vitro and Effectively Suppressed HBV Replication in Mouse Model
Source: Front Pharmacol. 2021 Oct 27;12:756975. doi: 10.3389/fphar.2021.756975 (PMC8578813; doi:10.3389/fphar.2021.756975)
Supplement: Supplementary file 7 [file DataSheet2.ZIP › Fig 2 original data/Fig 2 A B/LWWL215 cell ú¿Third experimentú⌐/HBsAg.xls]

## Sheet: 板 11 - Sheet1
软件版本	2.07.17
实验文件路径:	C:\Users\Public\Documents\Experiments\Experiment1.xpt
方案文件路径:
板编号	板 11
日期	2020-10-12
时间	1899-12-31 05:18:27
检测仪类型:	Synergy H1
检测仪序列号:	264220
检测类型	检测仪
程序详细信息
板类型	96 WELL PLATE
完成后弹出板
检测	吸收光 终点
	全板
	波长: 450
	检测速度: 正常, 延迟: 100 msec, 测量值/数据点: 8
结果
实际温度:	33.2
				LWWL		TDF
LWWL (mg/ml)	TDF (μmol/L)		1	2	3	4	5	6	7	8	9	10	11	12
0	0	A	0.058	3.496	3.142	3.246	3.889	3.228	3.002	3.372	3.039	0	0	0	450
0.1	0.2	B	0.047	3.194	2.849	3.627	3.354	3.062	2.938	2.442	3.409	0	0	0	450
0.2	2	C	0.048	2.547	2.813	2.329	3.241	2.635	2.33	2.296	2.159	0	0	0	450
0.4	20	D	OVRFLW	2.35	2.004	2.689	3.275	1.885	1.912	1.703	1.784	0	0	0	450
0.8	200	E	3.882	1.157	1.641	2.871	3.118	1.244	1.032	1.193	1.357	0	0	0	450
		F	0.05	0.049	0.046	0.062	0.051	0.039	0.047	0.049	0.041	0	0	0	450
		G	0.057	0.049	0.051	0.039	0.045	0.082	0.055	0.05	0.048	0	0	0	450
		H	0.07	0.054	0.062	0.046	0.047	0.04	0.063	0.048	0.048	0	0	0	450
