# Supplementary material for: Chinese Patent Medicine Liuweiwuling Tablet had Potent Inhibitory Effects on Both Wild-Type and Entecavir-Resistant Hepatitis B Virus (HBV) in vitro and Effectively Suppressed HBV Replication in Mouse Model
Source: Front Pharmacol. 2021 Oct 27;12:756975. doi: 10.3389/fphar.2021.756975 (PMC8578813; doi:10.3389/fphar.2021.756975)
Supplement: Supplementary file 7 [file DataSheet2.ZIP › Fig 2 original data/Fig 2D E/LWWLA64 cellú¿Second experimentú⌐/HBV DNA.xls]

## Sheet: Sheet2
Unique identification	HBV concentration (IU/ml)
L1	87680
L2	72280		Unique identification		Concentration
L3	61400		T1	TDF	0(μmol/L)
L4	50650		T2		0.2
L5	40850		T3		2
L1+	91720		T4		20
L2+	87510		T5		200
L3+	70350		L1	LWWL	0 (mg/ml)
L4+	67810		L2		0.1
L5+	57040		L3		0.2
T1	79110		L4		0.4
T2	48030		L5		0.8
T3	31330
T4	29700
T5	11820
T1+	74130
T2+	52720
T3+	46930
T4+	19220
T5+	11420
