# Supplementary material for: Chinese Patent Medicine Liuweiwuling Tablet had Potent Inhibitory Effects on Both Wild-Type and Entecavir-Resistant Hepatitis B Virus (HBV) in vitro and Effectively Suppressed HBV Replication in Mouse Model
Source: Front Pharmacol. 2021 Oct 27;12:756975. doi: 10.3389/fphar.2021.756975 (PMC8578813; doi:10.3389/fphar.2021.756975)
Supplement: Supplementary file 7 [file DataSheet2.ZIP › Fig 2 original data/Fig 2D E/LWWLA64 cellú¿Second experimentú⌐/HBsAg.xls]

## Sheet: 板 1 - Sheet1
软件版本	2.07.17
实验文件路径:
方案文件路径:
板编号	板 1
日期	2020-11-12
时间	1899-12-31 03:05:38
检测仪类型:	Synergy H1
检测仪序列号:	264220
检测类型	检测仪
程序详细信息
板类型	96 WELL PLATE
完成后弹出板
振板	线性: 0:15 (MM:SS)
	频率: 567 cpm (3 mm)
检测	吸收光 终点
	全板
	波长: 450
	检测速度: 正常, 延迟: 100 msec, 测量值/数据点: 8
结果
实际温度:	34.2
				LWWL		TDF
LWWL (mg/ml)	TDF (μmol/L)		1	2	3	4	5	6	7	8	9	10	11	12
0	0	A	0.047	3.628	3.544	3.504	3.78	3.551	3.455	3.505	3.465	0	0	0	450
0.1	0.2	B	0.061	2.731	3.462	2.805	3.205	3.621	3.062	2.651	3.349	0	0	0	450
0.2	2	C	0.062	2.667	3.362	2.897	2.992	3.344	3.187	2.721	2.588	0	0	0	450
0.4	20	D	OVRFLW	2.937	3.011	3.197	3.25	3.057	3.195	2.383	2.714	0	0	0	450
0.8	200	E	OVRFLW	2.768	3.07	3.558	3.494	2.986	2.502	2.075	2.62	0	0	0	450
		F	0.038	0.039	0.046	0.039	0.042	0.039	0.042	0.042	0.04	0	0	0	450
		G	0.049	0.049	0.046	0.043	0.038	0.039	0.039	0.049	0.049	0	0	0	450
		H	0.047	0.051	0.044	0.049	0.055	0.049	0.04	0.039	0.04	0	0	0	450
