# Supplementary material for: Chinese Patent Medicine Liuweiwuling Tablet had Potent Inhibitory Effects on Both Wild-Type and Entecavir-Resistant Hepatitis B Virus (HBV) in vitro and Effectively Suppressed HBV Replication in Mouse Model
Source: Front Pharmacol. 2021 Oct 27;12:756975. doi: 10.3389/fphar.2021.756975 (PMC8578813; doi:10.3389/fphar.2021.756975)
Supplement: Supplementary file 7 [file DataSheet2.ZIP › Fig 2 original data/Fig 2D E/LWWLA64 cellú¿Third experimentú⌐/HBV DNA.xls]

## Sheet: Sheet2
Unique identification	HBV concentration (IU/ml)		Unique identification		Concentration
1	108440		1	LWWL	0 (mg/ml)
2	87560		2		0.1
3	68780		3		0.2
4	60400		4		0.4
5	47780		5		0.8
6	82500		6	TDF	0(μmol/L)
7	81600		7		0.2
8	41560		8		2
9	27560		9		20
10	18700		10		200
1+	119322
2+	75680
3+	64200
4+	53040
5+	47980
6+	91360
7+	82060
8+	27800
9+	14660
10+	16980
