# Supplementary material for: Chinese Patent Medicine Liuweiwuling Tablet had Potent Inhibitory Effects on Both Wild-Type and Entecavir-Resistant Hepatitis B Virus (HBV) in vitro and Effectively Suppressed HBV Replication in Mouse Model
Source: Front Pharmacol. 2021 Oct 27;12:756975. doi: 10.3389/fphar.2021.756975 (PMC8578813; doi:10.3389/fphar.2021.756975)
Supplement: Supplementary file 7 [file DataSheet2.ZIP › Fig 2 original data/Fig 2D E/LWWLA64 cellú¿Third experimentú⌐/HBsAg.xls]

## Sheet: 板 1 - Sheet1
软件版本	2.07.17
实验文件路径:
方案文件路径:
板编号	板 1
日期	2020-11-11
时间	1899-12-31 02:56:07
检测仪类型:	Synergy H1
检测仪序列号:	264220
检测类型	检测仪
程序详细信息
板类型	96 WELL PLATE
完成后弹出板
振板	线性: 0:15 (MM:SS)
	频率: 567 cpm (3 mm)
检测	吸收光 终点
	全板
	波长: 450
	检测速度: 正常, 延迟: 100 msec, 测量值/数据点: 8
结果
实际温度:	32.7
				LWWL		TDF
LWWL (mg/ml)	TDF (μmol/L)		1	2	3	4	5	6	7	8	9	10	11	12
0	0	A	0.051	3.342	3.614	3.019	3.122	2.984	2.956	3.142	3.67	0	0	0	450
0.1	0.2	B	0.048	3.437	3.007	2.586	3.038	2.871	2.776	2.787	3.391	0	0	0	450
0.2	2	C	0.063	3.303	2.949	2.523	2.595	2.779	2.592	2.589	3.124	0	0	0	450
0.4	20	D	0.065	3.323	2.837	2.406	2.508	2.783	2.507	2.65	2.711	0	0	0	450
0.8	200	E	OVRFLW	2.961	2.857	2.455	2.563	2.802	2.435	2.325	2.442	0	0	0	450
		F	OVRFLW	0.052	0.043	0.043	0.043	0.042	0.04	0.046	0.041	0	0	0	450
		G	0.042	0.048	0.046	0.036	0.041	0.038	0.051	0.048	0.05	0	0	0	450
		H	0.048	0.045	0.046	0.04	0.043	0.035	0.038	0.042	0.047	0	0	0	450

## Sheet: Sheet1
					平均值	平均占比
		LWWL	3.342	3.614	3.478	1
			3.437	3.007	3.222	0.926394
			3.303	2.949	3.126	0.898792
			3.323	2.837	3.08	0.885566
			2.961	2.857	2.909	0.8364
		TDF	3.019	3.122	3.0705	1
			2.586	3.038	2.812	0.915812
			2.523	2.595	2.559	0.833415
			2.406	2.508	2.457	0.800195
			2.455	2.563	2.509	0.817131
		LWWL+T0.2	2.984	2.956	2.97	1
			2.871	2.776	2.8235	0.950673
			2.779	2.592	2.6855	0.904209
			2.783	2.507	2.645	0.890572
			2.802	2.435	2.6185	0.88165
		LWWL+T2	3.142	3.67	3.406	1
			2.787	3.391	3.089	0.906929
			2.589	3.124	2.8565	0.838667
			2.65	2.711	2.6805	0.786994
			2.325	2.442	2.3835	0.699794
