# Supplementary material for: Chinese Patent Medicine Liuweiwuling Tablet had Potent Inhibitory Effects on Both Wild-Type and Entecavir-Resistant Hepatitis B Virus (HBV) in vitro and Effectively Suppressed HBV Replication in Mouse Model
Source: Front Pharmacol. 2021 Oct 27;12:756975. doi: 10.3389/fphar.2021.756975 (PMC8578813; doi:10.3389/fphar.2021.756975)
Supplement: Supplementary file 7 [file DataSheet2.ZIP › Fig 2 original data/Fig 2D E/LWWLA64cellú¿First experimentú⌐/HBV DNA.xls]

## Sheet: Sheet2
Unique identification	HBV concentration (IU/ml)
L1	111650
L2	87450
L3	87500		Unique identification		Concentration
L4	81700		T1	TDF	0(μmol/L)
L5	57250		T2		0.2
L1+	108750		T3		2
L2+	111550		T4		20
L3+	97550		T5		200
L4+	88950		L1	LWWL	0 (mg/ml)
L5+	53000		L2		0.1
T1	93500		L3		0.2
T2	68850		L4		0.4
T3	65200		L5		0.8
T4	48500
T5	25300
T1+	88850
T2+	65000
T3+	51100
T4+	32785
T5+	18665
