# Supplementary material for: Chinese Patent Medicine Liuweiwuling Tablet had Potent Inhibitory Effects on Both Wild-Type and Entecavir-Resistant Hepatitis B Virus (HBV) in vitro and Effectively Suppressed HBV Replication in Mouse Model
Source: Front Pharmacol. 2021 Oct 27;12:756975. doi: 10.3389/fphar.2021.756975 (PMC8578813; doi:10.3389/fphar.2021.756975)
Supplement: Supplementary file 7 [file DataSheet2.ZIP › Fig 2 original data/Fig 2D E/LWWLA64cellú¿First experimentú⌐/HBsAg.xls]

## Sheet: 板 3 - Sheet1
软件版本	2.07.17
实验文件路径:
方案文件路径:
板编号	板 3
日期	2020-09-22
时间	1899-12-31 03:49:49
检测仪类型:	Synergy H1
检测仪序列号:	264220
检测类型	检测仪
程序详细信息
板类型	96 WELL PLATE
完成后弹出板
振板	线性: 0:15 (MM:SS)
	频率: 567 cpm (3 mm)
检测	吸收光 终点
	全板
	波长: 450
	检测速度: 正常, 延迟: 100 msec, 测量值/数据点: 8
结果
实际温度:	31.3
				LWWL		TDF
LWWL (mg/ml)	TDF (μmol/L)		1	2	3	4	5	6	7	8	9	10	11	12
0	0	A	0.05	3.93	3.911	3.346	3.205	3.47	3.642	3.619	3.505	0	0	0	450
0.1	0.2	B	0.052	3.611	3.673	2.947	2.941	3.224	3.12	3.532	3.232	0	0	0	450
0.2	2	C	0.055	3.651	3.444	2.733	2.634	2.815	3.568	3.379	3.065	0	0	0	450
0.4	20	D	3.437	3.188	3.31	2.625	2.844	2.981	3.24	3.32	2.694	0	0	0	450
0.8	200	E	3.911	3.288	3.164	2.615	2.642	2.9	3.205	2.745	2.289	0	0	0	450
		F	0.038	0.04	0.041	0.038	0.037	0.038	0.04	0.044	0.04	0	0	0	450
		G	0.043	0.046	0.043	0.044	0.041	0.038	0.041	0.043	0.041	0	0	0	450
		H	0.045	0.037	0.044	0.043	0.041	0.034	0.038	0.044	0.042	0	0	0	450
