# Supplementary material for: Chinese Patent Medicine Liuweiwuling Tablet had Potent Inhibitory Effects on Both Wild-Type and Entecavir-Resistant Hepatitis B Virus (HBV) in vitro and Effectively Suppressed HBV Replication in Mouse Model
Source: Front Pharmacol. 2021 Oct 27;12:756975. doi: 10.3389/fphar.2021.756975 (PMC8578813; doi:10.3389/fphar.2021.756975)
Supplement: Supplementary file 7 [file DataSheet2.ZIP › Fig 2 original data/Fig2 C F/Fig 2 C/LWWLpgRNA215(119╡┌╢■┤╬).xls]

## Sheet: Results
Block Type	96alum
Chemistry	TAQMAN
Experiment File Name	D:\Applied Biosystems\7500\experiments\liaohao\119LWWL.eds
Experiment Run End Time	2021-01-19 13:12:58 PM CST
Instrument Type	sds7500
Passive Reference	ROX
Well	Sample Name	Target Name	Task	Reporter	Quencher	Cт	Cт Mean	Cт SD	Quantity	Normalized Quantity	Normalized Quantity Mean	Normalized Quantity SEM	RQ	RQ Min	RQ Max	Efficiency	Slope	Automatic Ct Threshold	Ct Threshold	Automatic Baseline	Baseline Start	Baseline End	Comments	HIGHSD	NOAMP	SPIKE	EXPFAIL
A1	B1	Target 1	UNKNOWN	FAM	NFQ-MGB	30.3407	30.2995	0.0582085										TRUE	0.0174644	TRUE	3	29		N	N	N	N
A2	H1	Target 1	UNKNOWN	FAM	NFQ-MGB	Undetermined												TRUE	0.0174644	TRUE	3	44		N	Y	N	Y
A3	C1	Target 1	UNKNOWN	FAM	NFQ-MGB	34.7864	34.6023	0.260369										TRUE	0.0174644	TRUE	3	33		N	N	N	N
A4	T1	Target 1	UNKNOWN	FAM	NFQ-MGB	35.7246	35.4778	0.349135										TRUE	0.0174644	TRUE	3	33		N	N	N	N
B1	B1	Target 1	UNKNOWN	FAM	NFQ-MGB	30.2584	30.2995	0.0582085										TRUE	0.0174644	TRUE	3	29		N	N	N	N
B2	H1	Target 1	UNKNOWN	FAM	NFQ-MGB	Undetermined												TRUE	0.0174644	TRUE	3	44		N	Y	N	Y
B3	C1	Target 1	UNKNOWN	FAM	NFQ-MGB	34.4182	34.6023	0.260369										TRUE	0.0174644	TRUE	3	33		N	N	N	N
B4	T1	Target 1	UNKNOWN	FAM	NFQ-MGB	35.2309	35.4778	0.349135										TRUE	0.0174644	TRUE	3	33		N	N	N	N
C1	B2	Target 1	UNKNOWN	FAM	NFQ-MGB	26.9314	27.1594	0.32235										TRUE	0.0174644	TRUE	3	25		N	N	N	N
C2	C3	Target 1	UNKNOWN	FAM	NFQ-MGB	34.6432	34.5333											TRUE	0.0174644	TRUE	3	30		N	N	Y	N
C3	C2	Target 1	UNKNOWN	FAM	NFQ-MGB	34.4451	34.4343	0.0153077										TRUE	0.0174644	TRUE	3	33		N	N	N	N
C4	T2	Target 1	UNKNOWN	FAM	NFQ-MGB	35.0487	35.096	0.0668604										TRUE	0.0174644	TRUE	3	33		N	N	N	N
D1	B2	Target 1	UNKNOWN	FAM	NFQ-MGB	27.3873	27.1594	0.32235										TRUE	0.0174644	TRUE	3	26		N	N	N	N
D2	C3	Target 1	UNKNOWN	FAM	NFQ-MGB	34.4046	34.5333											TRUE	0.0174644	TRUE	3	17		N	N	Y	N
D3	C2	Target 1	UNKNOWN	FAM	NFQ-MGB	34.4234	34.4343	0.0153077										TRUE	0.0174644	TRUE	3	33		N	N	N	N
D4	T2	Target 1	UNKNOWN	FAM	NFQ-MGB	35.1433	35.096	0.0668604										TRUE	0.0174644	TRUE	3	33		N	N	N	N
E1	B3	Target 1	UNKNOWN	FAM	NFQ-MGB	23.7751	23.5134	0.370109										TRUE	0.0174644	TRUE	3	22		N	N	N	N
E2	L3	Target 1	UNKNOWN	FAM	NFQ-MGB	36.9528	35.9554											TRUE	0.0174644	TRUE	3	31		N	N	Y	N
E3	L1	Target 1	UNKNOWN	FAM	NFQ-MGB	36.3825	36.8753	0.696857										TRUE	0.0174644	TRUE	3	35		Y	N	N	N
E4		Target 1	UNKNOWN	FAM	NFQ-MGB	Undetermined	2.01797											TRUE	0.0174644	TRUE	3	43		N	N	Y	Y
F1	B3	Target 1	UNKNOWN	FAM	NFQ-MGB	23.2517	23.5134	0.370109										TRUE	0.0174644	TRUE	3	22		N	N	N	N
F2	L3	Target 1	UNKNOWN	FAM	NFQ-MGB	34.958	35.9554											TRUE	0.0174644	TRUE	3	43		N	N	Y	Y
F3	L1	Target 1	UNKNOWN	FAM	NFQ-MGB	37.368	36.8753	0.696857										TRUE	0.0174644	TRUE	3	35		Y	N	N	N
F4		Target 1	UNKNOWN	FAM	NFQ-MGB	Undetermined	2.01797											TRUE	0.0174644	TRUE	3	44		N	N	Y	Y
G1	B4	Target 1	UNKNOWN	FAM	NFQ-MGB	20.129	20.3531	0.317035										TRUE	0.0174644	TRUE	3	19		N	N	N	N
G2	T3	Target 1	UNKNOWN	FAM	NFQ-MGB	35.784	35.7102											TRUE	0.0174644	TRUE	3	43		N	N	Y	Y
G3	L2	Target 1	UNKNOWN	FAM	NFQ-MGB	36.2009	36.0152	0.262508										TRUE	0.0174644	TRUE	3	35		N	N	N	N
G4		Target 1	UNKNOWN	FAM	NFQ-MGB	Undetermined	2.01797											TRUE	0.0174644	TRUE	3	43		N	N	Y	Y
H1	B4	Target 1	UNKNOWN	FAM	NFQ-MGB	20.5773	20.3531	0.317035										TRUE	0.0174644	TRUE	3	19		N	N	N	N
H2	T3	Target 1	UNKNOWN	FAM	NFQ-MGB	35.6364	35.7102											TRUE	0.0174644	TRUE	3	44		N	N	Y	Y
H3	L2	Target 1	UNKNOWN	FAM	NFQ-MGB	35.8296	36.0152	0.262508										TRUE	0.0174644	TRUE	3	34		N	N	N	N
H4		Target 1	UNKNOWN	FAM	NFQ-MGB	Undetermined	2.01797											TRUE	0.0174644	TRUE	3	44		N	N	Y	Y
Analysis Type	Singleplex
Endogenous Control	Target 1
RQ Min/Max Confidence Level	95.0
Reference Sample	B1

## Sheet: Sheet1
Sample Name		CT	Mean	LOG10
B1	standard substance	30.3407	30.2995
B1		30.2584
B2		26.9314	27.1594
B2		27.3873
B3		23.7751	23.5134
B3		23.2517
B4		20.129	20.3531
B4		20.5773
C1	Control	34.7864	34.6023	5.2085
C1		34.4182
C2		34.4451	34.4343	5.2587
C2		34.4234
C3		34.6432	34.5333	5.22911
C3		34.4046
H1	Negative control	Undetermined	#DIV/0!
H1		Undetermined
L1	LWWL (0.8mg/ml)	36.3825	35.8753	4.82835
L1		35.368
L2		36.2009	36.0152	4.78655
L2		34.9692
L3		36.9528	35.9554	4.80442
L3		34.958
T1	TDF (200 μmol/L)	35.7246	35.4778	4.94706
T1		35.2309
T2		35.0487	35.096	5.06107
T2		35.1433
T3		35.784	35.7102	4.87764
T3		35.6364
		The standard curve	log10	CT
		B1	6.47712	30.2995
		B2	7.47712	27.1594
		B3	8.47712	23.5134
		B4	9.47712	20.3531
