# Supplementary material for: Chinese Patent Medicine Liuweiwuling Tablet had Potent Inhibitory Effects on Both Wild-Type and Entecavir-Resistant Hepatitis B Virus (HBV) in vitro and Effectively Suppressed HBV Replication in Mouse Model
Source: Front Pharmacol. 2021 Oct 27;12:756975. doi: 10.3389/fphar.2021.756975 (PMC8578813; doi:10.3389/fphar.2021.756975)
Supplement: Supplementary file 7 [file DataSheet2.ZIP › Fig 2 original data/Fig2 C F/Fig 2 F/LWWLA64pgRNA.xls]

## Sheet: Results
Block Type	96alum
Chemistry	TAQMAN
Experiment File Name	D:\Applied Biosystems\7500\experiments\liaohao\20210129-LWWL.eds
Experiment Run End Time	2021-01-29 19:20:11 PM CST
Instrument Type	sds7500
Passive Reference	ROX
Well	Sample Name	Target Name	Task	Reporter	Quencher	Cт	Cт Mean	Cт SD	Quantity	Normalized Quantity	Normalized Quantity Mean	Normalized Quantity SEM	RQ	RQ Min	RQ Max	Efficiency	Slope	Automatic Ct Threshold	Ct Threshold	Automatic Baseline	Baseline Start	Baseline End	Comments	HIGHSD	NOAMP	EXPFAIL
A5	B1	Target 1	UNKNOWN	FAM	NFQ-MGB	30.467	30.4622	0.00676238										TRUE	0.019881	TRUE	3	29		N	N	N
A6	H1	Target 1	UNKNOWN	FAM	NFQ-MGB	Undetermined												TRUE	0.019881	TRUE	3	44		N	Y	Y
A7	C1	Target 1	UNKNOWN	FAM	NFQ-MGB	34.7067	34.6462	0.0855264										TRUE	0.019881	TRUE	3	33		N	N	N
A8	L2	Target 1	UNKNOWN	FAM	NFQ-MGB	36.6606	36.1239	0.759053										TRUE	0.019881	TRUE	3	34		Y	N	N
B7	C1	Target 1	UNKNOWN	FAM	NFQ-MGB	34.5858	34.6462	0.0855264										TRUE	0.019881	TRUE	3	33		N	N	N
B5	B1	Target 1	UNKNOWN	FAM	NFQ-MGB	30.4574	30.4622	0.00676238										TRUE	0.019881	TRUE	3	29		N	N	N
B6	H1	Target 1	UNKNOWN	FAM	NFQ-MGB	Undetermined												TRUE	0.019881	TRUE	3	44		N	Y	Y
C7	C2	Target 1	UNKNOWN	FAM	NFQ-MGB	34.4611	34.4826	0.0304132										TRUE	0.019881	TRUE	3	32		N	N	N
B8	L2	Target 1	UNKNOWN	FAM	NFQ-MGB	35.5872	36.1239	0.759053										TRUE	0.019881	TRUE	3	34		Y	N	N
D7	C2	Target 1	UNKNOWN	FAM	NFQ-MGB	34.5041	34.4826	0.0304132										TRUE	0.019881	TRUE	3	32		N	N	N
C5	B2	Target 1	UNKNOWN	FAM	NFQ-MGB	27.3158	27.201	0.162243										TRUE	0.019881	TRUE	3	26		N	N	N
E7	C3	Target 1	UNKNOWN	FAM	NFQ-MGB	34.5052	34.4619	0.0612606										TRUE	0.019881	TRUE	3	34		N	N	N
C8	L3	Target 1	UNKNOWN	FAM	NFQ-MGB	35.2475	35.3063	0.0831527										TRUE	0.019881	TRUE	3	34		N	N	N
D5	B2	Target 1	UNKNOWN	FAM	NFQ-MGB	27.0863	27.201	0.162243										TRUE	0.019881	TRUE	3	26		N	N	N
F7	C3	Target 1	UNKNOWN	FAM	NFQ-MGB	34.4186	34.4619	0.0612606										TRUE	0.019881	TRUE	3	33		N	N	N
D8	L3	Target 1	UNKNOWN	FAM	NFQ-MGB	35.3651	35.3063	0.0831527										TRUE	0.019881	TRUE	3	34		N	N	N
E5	B3	Target 1	UNKNOWN	FAM	NFQ-MGB	23.6848	23.6202	0.0912881										TRUE	0.019881	TRUE	3	22		N	N	N
E8	T1	Target 1	UNKNOWN	FAM	NFQ-MGB	35.1934	35.2365	0.0610044										TRUE	0.019881	TRUE	3	33		N	N	N
F8	T1	Target 1	UNKNOWN	FAM	NFQ-MGB	35.2796	35.2365	0.0610044										TRUE	0.019881	TRUE	3	33		N	N	N
F5	B3	Target 1	UNKNOWN	FAM	NFQ-MGB	23.5557	23.6202	0.0912881										TRUE	0.019881	TRUE	3	22		N	N	N
G8	T2	Target 1	UNKNOWN	FAM	NFQ-MGB	34.8751	34.9343	0.322016										TRUE	0.019881	TRUE	3	32		Y	N	N
H8	T2	Target 1	UNKNOWN	FAM	NFQ-MGB	35.1971	34.9343	0.322016										TRUE	0.019881	TRUE	3	33		Y	N	N
G5	B4	Target 1	UNKNOWN	FAM	NFQ-MGB	20.9524	20.9688	0.0230735										TRUE	0.019881	TRUE	3	19		N	N	N
G7	L1	Target 1	UNKNOWN	FAM	NFQ-MGB	35.4491	35.5093	0.0852378										TRUE	0.019881	TRUE	3	34		N	N	N
A9	T3	Target 1	UNKNOWN	FAM	NFQ-MGB	35.162	35.0361	0.227728										TRUE	0.019881	TRUE	3	44		N	N	Y
H5	B4	Target 1	UNKNOWN	FAM	NFQ-MGB	20.9851	20.9688	0.0230735										TRUE	0.019881	TRUE	3	19		N	N	N
H7	L1	Target 1	UNKNOWN	FAM	NFQ-MGB	35.5696	35.5093	0.0852378										TRUE	0.019881	TRUE	3	34		N	N	N
B9	T3	Target 1	UNKNOWN	FAM	NFQ-MGB	34.7066	35.0361	0.227728										TRUE	0.019881	TRUE	3	30		N	N	N
Analysis Type	Singleplex
Endogenous Control	Target 1
RQ Min/Max Confidence Level	95.0
Reference Sample	B1

## Sheet: Sheet1
Sample Name		Cт Mean	LOG10
B1	standard substance	30.4622
B2		27.201
B3		23.6202
B4		20.9688
C1	Control	34.6462	5.14418
C2		34.4826	5.19523
C3		34.4619	5.20167
L1	LWWL (0.8mg/ml)	35.5093	4.87498
L2		36.1239	4.68329
L3		35.3063	4.93831
T1	TDF (200 μmol/L)	35.2365	4.96007
T2		34.9343	5.05432
T3		35.0361	5.02258
			The standard curve	log10	Cт Mean
			B1	6.47712	30.4622
			B2	7.47712	27.201
			B3	8.47712	23.6202
			B4	9.47712	20.9688
