# Supplementary material for: Chinese Patent Medicine Liuweiwuling Tablet had Potent Inhibitory Effects on Both Wild-Type and Entecavir-Resistant Hepatitis B Virus (HBV) in vitro and Effectively Suppressed HBV Replication in Mouse Model
Source: Front Pharmacol. 2021 Oct 27;12:756975. doi: 10.3389/fphar.2021.756975 (PMC8578813; doi:10.3389/fphar.2021.756975)
Supplement: Supplementary file 8 [file DataSheet5.ZIP]

Archive with 32 entries (19 files):
- Fig 8 original data/
- Fig 8 original data/Analysis and mapping/
- Fig 8 original data/Analysis and mapping/Fig 8 A2 B2 C2 D2.pzfx
- Fig 8 original data/Analysis and mapping/Fig8 A3 B3 C3 D3.pzfx
- Fig 8 original data/Fig 8 A1 B1 C1 D1/
- Fig 8 original data/Fig 8 A1 B1 C1 D1/A1.jpg
- Fig 8 original data/Fig 8 A1 B1 C1 D1/B1.jpg
- Fig 8 original data/Fig 8 A1 B1 C1 D1/C1.jpg
- Fig 8 original data/Fig 8 A1 B1 C1 D1/D1.jpg
- Fig 8 original data/Fig8 A2 B2 C2 D2/
- Fig 8 original data/Fig8 A2 B2 C2 D2/Fig 8 A2 B2 C2.xlsx
- Fig 8 original data/Fig8 A2 B2 C2 D2/Fig 8 D2.xls
- Fig 8 original data/Fig8 A3 B3 C3 D3/
- Fig 8 original data/Fig8 A3 B3 C3 D3/Fig8 A3 B3 C3/
- Fig 8 original data/Fig8 A3 B3 C3 D3/Fig8 A3 B3 C3/quercetin, luteolin, wogonin2.15 cellú¿First experimentú⌐/
- Fig 8 original data/Fig8 A3 B3 C3 D3/Fig8 A3 B3 C3/quercetin, luteolin, wogonin2.15 cellú¿First experimentú⌐/Compounds/
- Fig 8 original data/Fig8 A3 B3 C3 D3/Fig8 A3 B3 C3/quercetin, luteolin, wogonin2.15 cellú¿First experimentú⌐/Compounds/HBV DNA.xls
- Fig 8 original data/Fig8 A3 B3 C3 D3/Fig8 A3 B3 C3/quercetin, luteolin, wogonin2.15 cellú¿First experimentú⌐/Compounds/HBeAg.xls
- Fig 8 original data/Fig8 A3 B3 C3 D3/Fig8 A3 B3 C3/quercetin, luteolin, wogonin2.15 cellú¿First experimentú⌐/Compounds/HBsAg.xls
- Fig 8 original data/Fig8 A3 B3 C3 D3/Fig8 A3 B3 C3/quercetin, luteolin, wogonin2.15 cellú¿First experimentú⌐/TDF/
- Fig 8 original data/Fig8 A3 B3 C3 D3/Fig8 A3 B3 C3/quercetin, luteolin, wogonin2.15 cellú¿First experimentú⌐/TDF/TDF215DNA.xls
- Fig 8 original data/Fig8 A3 B3 C3 D3/Fig8 A3 B3 C3/quercetin, luteolin, wogonin2.15 cellú¿First experimentú⌐/TDF/TDFHBsAg HBeAg.xls
- Fig 8 original data/Fig8 A3 B3 C3 D3/Fig8 A3 B3 C3/quercetin, luteolin, wogonin2.15 cellú¿Second experimentú⌐/
- Fig 8 original data/Fig8 A3 B3 C3 D3/Fig8 A3 B3 C3/quercetin, luteolin, wogonin2.15 cellú¿Second experimentú⌐/HBV DNA.xls
- Fig 8 original data/Fig8 A3 B3 C3 D3/Fig8 A3 B3 C3/quercetin, luteolin, wogonin2.15 cellú¿Second experimentú⌐/HBsAg HBeAg.xls
- Fig 8 original data/Fig8 A3 B3 C3 D3/Fig8 D3/
- Fig 8 original data/Fig8 A3 B3 C3 D3/Fig8 D3/kaempferol2.15 cellú¿First experimentú⌐/
- Fig 8 original data/Fig8 A3 B3 C3 D3/Fig8 D3/kaempferol2.15 cellú¿First experimentú⌐/HBV DNA.xls
- Fig 8 original data/Fig8 A3 B3 C3 D3/Fig8 D3/kaempferol2.15 cellú¿First experimentú⌐/HBsAg   HBeAg.xls
- Fig 8 original data/Fig8 A3 B3 C3 D3/Fig8 D3/kaempferol2.15 cellú¿Second experimentú⌐/
- Fig 8 original data/Fig8 A3 B3 C3 D3/Fig8 D3/kaempferol2.15 cellú¿Second experimentú⌐/HBV DNA.xlsx
- Fig 8 original data/Fig8 A3 B3 C3 D3/Fig8 D3/kaempferol2.15 cellú¿Second experimentú⌐/HBsAg HBeAg.xls
