# Supplementary material for: Chinese Patent Medicine Liuweiwuling Tablet had Potent Inhibitory Effects on Both Wild-Type and Entecavir-Resistant Hepatitis B Virus (HBV) in vitro and Effectively Suppressed HBV Replication in Mouse Model
Source: Front Pharmacol. 2021 Oct 27;12:756975. doi: 10.3389/fphar.2021.756975 (PMC8578813; doi:10.3389/fphar.2021.756975)
Supplement: Supplementary file 8 [file DataSheet5.ZIP › Fig 8 original data/Fig8 A2 B2 C2 D2/Fig 8 A2 B2 C2.xlsx]

## Sheet: 板 1 - Sheet1
软件版本	3.08.01
实验文件路径:
方案文件路径:
板编号	板 1
日期	2020-10-01
时间	09:37:29
检测仪类型:	Synergy H1
检测仪序列号:	20030914
检测类型	检测仪
程序详细信息
板类型	96 WELL PLATE (使用板盖)
完成后弹出板
振板	线性: 0:15 (MM:SS)
	频率: 567 cpm (3 mm)
检测	吸收光 终点
	全板
	波长: 450
	检测速度: 正常, 延迟: 100 msec, 测量值/数据点: 8
结果
实际温度:	29.8
		1	2	3	4	5	6	7	8	9	10	11	12
Quercetin	A	0.98	0.923	0.957	0.941	1.038	0.874	0.876	0.81	0.05	0.051	0.051	0.051	450
	B	0.976	0.97	1.097	1.005	1.14	0.961	0.87	0.817	0.053	0.051	0.051	0.051	450
	C	0.049	0.051	0.051	0.058	0.051	0.052	0.051	0.052	0.054	0.055	0.055	0.052	450
Luteolin	D	1.042	1.103	1.031	1.005	1.067	0.906	0.53	0.52	0.054	0.054	0.053	0.057	450
	E	1.044	1.075	1.11	1.091	0.982	1.045	0.543	0.381	0.056	0.052	0.053	0.053	450
	F	0.051	0.053	0.054	0.055	0.052	0.053	0.054	0.057	0.059	0.054	0.053	0.051	450
Wogonin	G	0.966	1.083	1.115	1.074	1.11	1.036	1.096	0.741	0.052	0.057	0.055	0.053	450
	H	0.99	0.928	0.932	0.985	0.939	0.922	0.94	1.028	0.052	0.053	0.052	0.052	450
	Quercetin (μmol/L)	0	1.25	2.5	5	10	20	40	80
	Luteolin (μmol/L)	0	0.625	1.25	2.5	5	10	20	40
	Wogonin (μmol/L)	0	0.625	1.25	2.5	5	10	20	40
