# Supplementary material for: Chinese Patent Medicine Liuweiwuling Tablet had Potent Inhibitory Effects on Both Wild-Type and Entecavir-Resistant Hepatitis B Virus (HBV) in vitro and Effectively Suppressed HBV Replication in Mouse Model
Source: Front Pharmacol. 2021 Oct 27;12:756975. doi: 10.3389/fphar.2021.756975 (PMC8578813; doi:10.3389/fphar.2021.756975)
Supplement: Supplementary file 8 [file DataSheet5.ZIP › Fig 8 original data/Fig8 A2 B2 C2 D2/Fig 8 D2.xls]

## Sheet: 板 1 - Sheet1
软件版本	2.07.17
实验文件路径:
方案文件路径:
板编号	板 1
日期	2020-11-16
时间	1899-12-31 22:19:30
检测仪类型:	Synergy H1
检测仪序列号:	264220
检测类型	检测仪
程序详细信息
板类型	96 WELL PLATE
完成后弹出板
振板	线性: 0:15 (MM:SS)
	频率: 567 cpm (3 mm)
检测	吸收光 终点
	全板
	波长: 450
	检测速度: 正常, 延迟: 100 msec, 测量值/数据点: 8
结果
实际温度:	32.9
		1	2	3	4	5	6	7	8	9	10	11	12
	A	0.051	0.051	0.051	0.051	0.051	0.051	0.051	0.051	0.051	0.051	0.051	0.051	450
	B	0.051	0.051	0.052	0.052	0.051	0.051	0.052	0.052	0.051	0.051	0.052	0.052	450
	C	0.051	0.051	0.051	0.051	0.051	0.051	0.051	0.051	0.053	0.051	0.051	0.052	450
	D	0.051	0.051	0.051	0.051	0.051	0.051	0.051	0.051	0.052	0.051	0.051	0.051	450
	E	0.051	0.051	0.052	0.052	0.051	0.051	0.052	0.052	0.053	0.051	0.051	0.051	450
	F	0.052	0.051	0.051	0.051	0.052	0.051	0.051	0.052	0.062	0.051	0.051	0.05	450
	G	1.92	1.89	2.058	1.991	1.61	1.028	0.477	0.221	0.051	0.051	0.052	0.051	450
	H	1.651	1.66	1.499	1.603	1.359	0.918	0.497	0.222	0.051	0.051	0.05	0.051	450
	Kaempferol (μmol/L)	0	1.56	3.12	6.25	12.5	25	50	100

## Sheet: Sheet1
		山奈酚	1.92	1.89	2.058	1.991	1.61	1.028	0.477	0.221
			1.651	1.66	1.499	1.603	1.359	0.918	0.497	0.222
		平均值	1.7855	1.775	1.7785	1.797	1.4845	0.973	0.487	0.2215
		平均占比	1	0.994119	0.99608	1.00644	0.83142	0.544945	0.272753	0.124055
		占比1	1.07533	1.05853	1.15262	1.11509	0.901708	0.575749	0.267152	0.123775
		占比2	0.924671	0.929712	0.839541	0.897788	0.761131	0.514142	0.278353	0.124335
		SD%	0.106531	0.0910863	0.221379	0.153659	0.0994029	0.043563	0.00792055	0.000396027
