# Supplementary material for: Chinese Patent Medicine Liuweiwuling Tablet had Potent Inhibitory Effects on Both Wild-Type and Entecavir-Resistant Hepatitis B Virus (HBV) in vitro and Effectively Suppressed HBV Replication in Mouse Model
Source: Front Pharmacol. 2021 Oct 27;12:756975. doi: 10.3389/fphar.2021.756975 (PMC8578813; doi:10.3389/fphar.2021.756975)
Supplement: Supplementary file 8 [file DataSheet5.ZIP › Fig 8 original data/Fig8 A3 B3 C3 D3/Fig8 A3 B3 C3/quercetin, luteolin, wogonin2.15 cellú¿First experimentú⌐/Compounds/HBV DNA.xls]

## Sheet: Sheet2
Reaction hole	HBV DNA (IU/ml)	Unique identifier				Unique identifier			Concentration (μmol/L)
A1	145300	A1				A1		Quercetin	0
B1	125100	A2				A2			1.25
C1	93780	A3				A3			2.5
D1	75830	A4				A4			5
A2	108900	A1+				B1		Luteolin	0
B2	101500	A2+				B2			0.625
C2	64090	A3+				B3			1.25
D2	54420	A4+				B4			2.5
A3	125200	B1				C1		Wogonin	0
B3	83430	B2				C2			0.625
C3	77200	B3				C3			1.25
D3	64370	B4				C4			2.5
A4	105300	B1+
B4	71460	B2+
C4	70140	B3+
D4	49000	B4+
A5	127700	C1
B5	95310	C2
C5	73860	C3
D5	71920	C4
A6	141200	C1+
B6	115600	C2+
C6	95520	C3+
D6	68220	C4+
