# Supplementary material for: Chinese Patent Medicine Liuweiwuling Tablet had Potent Inhibitory Effects on Both Wild-Type and Entecavir-Resistant Hepatitis B Virus (HBV) in vitro and Effectively Suppressed HBV Replication in Mouse Model
Source: Front Pharmacol. 2021 Oct 27;12:756975. doi: 10.3389/fphar.2021.756975 (PMC8578813; doi:10.3389/fphar.2021.756975)
Supplement: Supplementary file 8 [file DataSheet5.ZIP › Fig 8 original data/Fig8 A3 B3 C3 D3/Fig8 A3 B3 C3/quercetin, luteolin, wogonin2.15 cellú¿First experimentú⌐/Compounds/HBsAg.xls]

## Sheet: 板 1 - Sheet1
软件版本	2.07.17
实验文件路径:
方案文件路径:
板编号	板 1
日期	2020-09-25
时间	1899-12-31 03:39:55
检测仪类型:	Synergy H1
检测仪序列号:	264220
检测类型	检测仪
程序详细信息
板类型	96 WELL PLATE
完成后弹出板
振板	线性: 0:15 (MM:SS)
	频率: 567 cpm (3 mm)
检测	吸收光 终点
	全板
	波长: 450
	检测速度: 正常, 延迟: 100 msec, 测量值/数据点: 8
结果
实际温度:	31.7
			Quercetin (μmol/L)		Luteolin (μmol/L)		Wogonin (μmol/L)
		1	2	3	4	5	6	7	8	9	10	11	12		Quercetin (μmol/L)	Luteolin (μmol/L)	Wogonin (μmol/L)
	A	0.049	1.428	1.395	1.266	1.387	1.022	1.192	0	0	0	0	0	450	0	0	0
	B	0.081	1.21	1.107	0.872	0.883	0.857	0.947	0	0	0	0	0	450	1.25	0.625	0.625
	C	0.057	0.951	0.852	0.738	0.809	0.784	0.878	0	0	0	0	0	450	2.5	1.25	1.25
	D	OVRFLW	0.701	0.73	0.565	0.554	0.79	0.844	0	0	0	0	0	450	5	2.5	2.5
	E	OVRFLW	0	0	0	0	0	0	0	0	0	0	0	450
	F	0.048	0	0	0	0	0	0	0	0	0	0	0	450
	G	0.045	0	0	0	0	0	0	0	0	0	0	0	450
	H	0.05	0	0	0	0	0	0	0	0	0	0	0	450
