# Supplementary material for: Chinese Patent Medicine Liuweiwuling Tablet had Potent Inhibitory Effects on Both Wild-Type and Entecavir-Resistant Hepatitis B Virus (HBV) in vitro and Effectively Suppressed HBV Replication in Mouse Model
Source: Front Pharmacol. 2021 Oct 27;12:756975. doi: 10.3389/fphar.2021.756975 (PMC8578813; doi:10.3389/fphar.2021.756975)
Supplement: Supplementary file 8 [file DataSheet5.ZIP › Fig 8 original data/Fig8 A3 B3 C3 D3/Fig8 A3 B3 C3/quercetin, luteolin, wogonin2.15 cellú¿First experimentú⌐/TDF/TDF215DNA.xls]

## Sheet: Sheet2
Reaction hole	HBV DNA (IU/ml)	Unique identifier					Unique identifier		Concentration (μmol/L)
A8	103086	D1					D1	TDF	0
B8	80485.7	D2					D2		0.2
C8	26617.1	D3					D3		2
D8	14222.9	D4					D4		20
E8	13960	D5					D5		200
F8	121771	D1+
G8	68428.6	D2+
H8	30285.7	D3+
A9	15748.6	D4+
B9	12885.7	D5+
