# Supplementary material for: Chinese Patent Medicine Liuweiwuling Tablet had Potent Inhibitory Effects on Both Wild-Type and Entecavir-Resistant Hepatitis B Virus (HBV) in vitro and Effectively Suppressed HBV Replication in Mouse Model
Source: Front Pharmacol. 2021 Oct 27;12:756975. doi: 10.3389/fphar.2021.756975 (PMC8578813; doi:10.3389/fphar.2021.756975)
Supplement: Supplementary file 8 [file DataSheet5.ZIP › Fig 8 original data/Fig8 A3 B3 C3 D3/Fig8 A3 B3 C3/quercetin, luteolin, wogonin2.15 cellú¿First experimentú⌐/TDF/TDFHBsAg HBeAg.xls]

## Sheet: TDFE抗
软件版本	2.07.17
实验文件路径:
方案文件路径:
板编号	板 3
日期	2020-09-25
时间	1899-12-31 03:36:02
检测仪类型:	Synergy H1
检测仪序列号:	264220
检测类型	检测仪
程序详细信息
板类型	96 WELL PLATE
完成后弹出板
振板	线性: 0:15 (MM:SS)
	频率: 567 cpm (3 mm)
检测	吸收光 终点
	全板
	波长: 450
	检测速度: 正常, 延迟: 100 msec, 测量值/数据点: 8
结果
实际温度:	30.8
			TDF
Concentration		1	2	3	4	5	6	7	8	9	10	11	12
0	A	0.049	3.684	3.527	0	0	0	0	0	0	0	0	0	450
0.2	B	0.05	3.662	3.583	0	0	0	0	0	0	0	0	0	450
2	C	0.259	3.529	2.998	0	0	0	0	0	0	0	0	0	450
20	D	0.114	3.522	3.092	0	0	0	0	0	0	0	0	0	450
200	E	3.851	3.438	3.588	0	0	0	0	0	0	0	0	0	450
	F	OVRFLW	0	0	0	0	0	0	0	0	0	0	0	450
	G	0.074	0.058	0.064	0	0	0	0	0	0	0	0	0	450
	H	0.05	0.05	0.078	0	0	0	0	0	0	0	0	0	450

## Sheet: TDF表抗
软件版本	2.07.17
实验文件路径:
方案文件路径:
板编号	板 4
日期	2020-09-25
时间	1899-12-31 03:38:57
检测仪类型:	Synergy H1
检测仪序列号:	264220
检测类型	检测仪
程序详细信息
板类型	96 WELL PLATE
完成后弹出板
振板	线性: 0:15 (MM:SS)
	频率: 567 cpm (3 mm)
检测	吸收光 终点
	全板
	波长: 450
	检测速度: 正常, 延迟: 100 msec, 测量值/数据点: 8
结果
实际温度:	30.8
			TDF
Concentration		1	2	3	4	5	6	7	8	9	10	11	12
0	A	0.053	1.29667	1.31667	0	0	0	0	0	0	0	0	0	450
0.2	B	0.056	1.275	1.25067	0	0	0	0	0	0	0	0	0	450
2	C	0.238	1.071	0.954667	0	0	0	0	0	0	0	0	0	450
20	D	0.261	1.07233	1.19	0	0	0	0	0	0	0	0	0	450
200	E	2.334	1.12233	1.06533	0	0	0	0	0	0	0	0	0	450
	F	2.293	0.044	0.044	0	0	0	0	0	0	0	0	0	450
	G	0.043	0.044	0.044	0	0	0	0	0	0	0	0	0	450
	H	0.05	0.046	0.044	0	0	0	0	0	0	0	0	0	450
