# Supplementary material for: Chinese Patent Medicine Liuweiwuling Tablet had Potent Inhibitory Effects on Both Wild-Type and Entecavir-Resistant Hepatitis B Virus (HBV) in vitro and Effectively Suppressed HBV Replication in Mouse Model
Source: Front Pharmacol. 2021 Oct 27;12:756975. doi: 10.3389/fphar.2021.756975 (PMC8578813; doi:10.3389/fphar.2021.756975)
Supplement: Supplementary file 8 [file DataSheet5.ZIP › Fig 8 original data/Fig8 A3 B3 C3 D3/Fig8 A3 B3 C3/quercetin, luteolin, wogonin2.15 cellú¿Second experimentú⌐/HBV DNA.xls]

## Sheet: Sheet2
Reaction hole	HBV DNA (IU/ml)	Unique identifier
A1	133420	E1						Unique identifier		Concentration (μmol/L)
B1	139260	E1						E1	Control	0
C1	143260	E2						E2	DMSO	5
D1	128820	E2						E3	Quercetin	1.25
E1	100200	E3						E4		2.5
F1	98860	E3						E5		5
G1	81740	E4						E6	Luteolin	0.625
H1	83560	E4						E7		1.25
A2	60600	E5						E8		2.5
B2	54320	E5						F1	Wogonin	0.625
C2	97780	E6						F2		1.25
D2	100200	E6						F3		2.5
E2	74300	E7						F4	TDF	0.2
F2	59020	E7						F5		2
G2	66020	E8						F6		20
H2	55700	E8						F7		200
A3	123780	F1
B3	100200	F1
C3	74920	F2
D3	61080	F2
E3	61560	F3
F3	47180	F3
G3	71660	F4
H3	67840	F4
A4	35460	F5
B4	30640	F5
C4	22140	F6
D4	21840	F6
E4	13292	F7
F4	13584	F7
