# Supplementary material for: Chinese Patent Medicine Liuweiwuling Tablet had Potent Inhibitory Effects on Both Wild-Type and Entecavir-Resistant Hepatitis B Virus (HBV) in vitro and Effectively Suppressed HBV Replication in Mouse Model
Source: Front Pharmacol. 2021 Oct 27;12:756975. doi: 10.3389/fphar.2021.756975 (PMC8578813; doi:10.3389/fphar.2021.756975)
Supplement: Supplementary file 8 [file DataSheet5.ZIP › Fig 8 original data/Fig8 A3 B3 C3 D3/Fig8 A3 B3 C3/quercetin, luteolin, wogonin2.15 cellú¿Second experimentú⌐/HBsAg HBeAg.xls]

## Sheet: HBeAg
软件版本	2.07.17
实验文件路径:
方案文件路径:
板编号	板 3
日期	2020-10-27
时间	1899-12-31 22:38:54
检测仪类型:	Synergy H1
检测仪序列号:	264220
检测类型	检测仪
程序详细信息
板类型	96 WELL PLATE
完成后弹出板
检测	吸收光 终点
	全板
	波长: 510
	检测速度: 正常, 延迟: 100 msec, 测量值/数据点: 8
结果
实际温度:	31.7
		1	2	3	4	5	6	7	8	9	10	11	12
	A	0.044	3.18	3.08	3	3.01	0	0	0	0	0	0	0	510
	B	0.05	3.13	3.12	2.78	2.97	0	0	0	0	0	0	0	510
	C	0.052	3.01	2.98	2.59	2.74	0	0	0	0	0	0	0	510
	D	0.059	2.79	2.93	2.91	2.97	0	0	0	0	0	0	0	510
	E	0.41	2.63	2.83	2.94	2.81	0	0	0	0	0	0	0	510
	F	0.56	2.96	2.83	2.96	2.99	0	0	0	0	0	0	0	510
	G	0.033	2.69	2.72	2.86	2.88	0	0	0	0	0	0	0	510
	H	0.073	2.24	2.1	0.045	0.043	0	0	0	0	0	0	0	510
				Concentration (μmol/L)		Concentration (μmol/L)
			Control	0	Wogonin	0.625
			DMSO	5	Wogonin	1.25
			Quercetin	1.25	Wogonin	2.5
			Quercetin	2.5	TDF	0.2
			Quercetin	5	TDF	2
			Luteolin	0.625	TDF	20
			Luteolin	1.25	TDF	200
			Luteolin	2.5

## Sheet: HBsAg
软件版本	2.07.17
实验文件路径:
方案文件路径:
板编号	板 4
日期	2020-10-27
时间	1899-12-31 22:43:10
检测仪类型:	Synergy H1
检测仪序列号:	264220
检测类型	检测仪
程序详细信息
板类型	96 WELL PLATE
完成后弹出板
检测	吸收光 终点
	全板
	波长: 510
	检测速度: 正常, 延迟: 100 msec, 测量值/数据点: 8
结果
实际温度:	31.7
		1	2	3	4	5	6	7	8	9	10	11	12
	A	0.048	1.203	1.329	1.17	1.11	0	0	0	0	0	0	0	510
	B	0.047	1.218	1.299	1.044	1.077	0	0	0	0	0	0	0	510
	C	0.044	1.074	1.107	0.906	1.014	0	0	0	0	0	0	0	510
	D	0.045	0.999	1.035	0.957	1.119	0	0	0	0	0	0	0	510
	E	0.326	0.963	0.924	0.888	0.894	0	0	0	0	0	0	0	510
	F	0.345	1.053	1.143	0.99	0.855	0	0	0	0	0	0	0	510
	G	0.038	0.951	0.945	0.912	0.969	0	0	0	0	0	0	0	510
	H	0.045	0.765	0.783	0.031	0.041	0	0	0	0	0	0	0	510
			Concentration (μmol/L)		Concentration (μmol/L)
		Control	0	Wogonin	0.625
		DMSO	5	Wogonin	1.25
		Quercetin	1.25	Wogonin	2.5
		Quercetin	2.5	TDF	0.2
		Quercetin	5	TDF	2
		Luteolin	0.625	TDF	20
		Luteolin	1.25	TDF	200
		Luteolin	2.5
