# Supplementary material for: Chinese Patent Medicine Liuweiwuling Tablet had Potent Inhibitory Effects on Both Wild-Type and Entecavir-Resistant Hepatitis B Virus (HBV) in vitro and Effectively Suppressed HBV Replication in Mouse Model
Source: Front Pharmacol. 2021 Oct 27;12:756975. doi: 10.3389/fphar.2021.756975 (PMC8578813; doi:10.3389/fphar.2021.756975)
Supplement: Supplementary file 8 [file DataSheet5.ZIP › Fig 8 original data/Fig8 A3 B3 C3 D3/Fig8 D3/kaempferol2.15 cellú¿First experimentú⌐/HBV DNA.xls]

## Sheet: Sheet2
Reaction hole	HBV DNA (IU/ml)	Unique identifier				Unique identifier		Concentration (μmol/L)
A2	448500	S1				S1	kaempferol	0
B2	413700	S2				S2		1.56
C2	317850	S3				S3		3.12
D2	337950	S4				S4		6.25
A3	618750	S1+
B3	516750	S2+
C3	507750	S3+
D3	448950	S4+
E3	277800	S5+
F3	258450	S6+
G3	82260	S7+
H3	236850	S8+
