# Supplementary material for: Chinese Patent Medicine Liuweiwuling Tablet had Potent Inhibitory Effects on Both Wild-Type and Entecavir-Resistant Hepatitis B Virus (HBV) in vitro and Effectively Suppressed HBV Replication in Mouse Model
Source: Front Pharmacol. 2021 Oct 27;12:756975. doi: 10.3389/fphar.2021.756975 (PMC8578813; doi:10.3389/fphar.2021.756975)
Supplement: Supplementary file 8 [file DataSheet5.ZIP › Fig 8 original data/Fig8 A3 B3 C3 D3/Fig8 D3/kaempferol2.15 cellú¿First experimentú⌐/HBsAg HBeAg.xls]

## Sheet: 表抗
软件版本	2.07.17
实验文件路径:
方案文件路径:
板编号	板 3
日期	2020-11-20
时间	1899-12-31 05:51:53
检测仪类型:	Synergy H1
检测仪序列号:	264220
检测类型	检测仪
程序详细信息
板类型	96 WELL PLATE
完成后弹出板
振板	线性: 0:15 (MM:SS)
	频率: 567 cpm (3 mm)
检测	吸收光 终点
	全板
	波长: 450
	检测速度: 正常, 延迟: 100 msec, 测量值/数据点: 8
结果
实际温度:	30.9
			kaempferol
Concentration		1	2	3	4	5	6	7	8	9	10	11	12
0	A	0.064	3.571	3.637	0	0	0	0	0	0	0	0	0	450
1.56	B	0.05	3.39	3.341	0	0	0	0	0	0	0	0	0	450
3.12	C	0.087	3.303	3.213	0	0	0	0	0	0	0	0	0	450
6.25	D	0.072	3.166	3.118	0	0	0	0	0	0	0	0	0	450
	E	OVRFLW	0.04	0.062	0	0	0	0	0	0	0	0	0	450
	F	3.739	0.057	0.066	0	0	0	0	0	0	0	0	0	450
	G	0.059	0.049	0.051	0	0	0	0	0	0	0	0	0	450
	H	0.047	0.051	0.046	0	0	0	0	0	0	0	0	0	450

## Sheet: E抗
软件版本	2.07.17
实验文件路径:
方案文件路径:
板编号	板 6
日期	2020-11-20
时间	1899-12-31 05:59:26
检测仪类型:	Synergy H1
检测仪序列号:	264220
检测类型	检测仪
程序详细信息
板类型	96 WELL PLATE
完成后弹出板
振板	线性: 0:15 (MM:SS)
	频率: 567 cpm (3 mm)
检测	吸收光 终点
	全板
	波长: 450
	检测速度: 正常, 延迟: 100 msec, 测量值/数据点: 8
结果
实际温度:	30.9
			kaempferol
Concentration		1	2	3	4	5	6	7	8	9	10	11	12
0	A	0.059	2.89	2.69	0	0	0	0	0	0	0	0	0	450
1.56	B	0.049	2.713	2.574	0	0	0	0	0	0	0	0	0	450
3.12	C	0.052	2.594	2.479	0	0	0	0	0	0	0	0	0	450
6.25	D	0.054	2.493	2.17	0	0	0	0	0	0	0	0	0	450
	E	2.39	0.07	0.064	0	0	0	0	0	0	0	0	0	450
	F	2.784	0.058	0.055	0	0	0	0	0	0	0	0	0	450
	G	0.068	0.055	0.048	0	0	0	0	0	0	0	0	0	450
	H	0.048	0.054	0.049	0	0	0	0	0	0	0	0	0	450
