# Supplementary material for: Chinese Patent Medicine Liuweiwuling Tablet had Potent Inhibitory Effects on Both Wild-Type and Entecavir-Resistant Hepatitis B Virus (HBV) in vitro and Effectively Suppressed HBV Replication in Mouse Model
Source: Front Pharmacol. 2021 Oct 27;12:756975. doi: 10.3389/fphar.2021.756975 (PMC8578813; doi:10.3389/fphar.2021.756975)
Supplement: Supplementary file 8 [file DataSheet5.ZIP › Fig 8 original data/Fig8 A3 B3 C3 D3/Fig8 D3/kaempferol2.15 cellú¿Second experimentú⌐/HBV DNA.xlsx]

## Sheet: 反应孔信息表
Reaction hole	HBV DNA (IU/ml)	Unique identifier			Unique identifier		Concentration (μmol/L)
E3	507002	S1			S1	kaempferol	0
F3	417424	S2			S2		1.56
G3	346811	S3			S3		3.12
H3	343084	S4			S4		6.25
A4	523075	S1+
B4	397365	S2+
C4	376270	S3+
D4	360515	S4+
