# Supplementary material for: Chinese Patent Medicine Liuweiwuling Tablet had Potent Inhibitory Effects on Both Wild-Type and Entecavir-Resistant Hepatitis B Virus (HBV) in vitro and Effectively Suppressed HBV Replication in Mouse Model
Source: Front Pharmacol. 2021 Oct 27;12:756975. doi: 10.3389/fphar.2021.756975 (PMC8578813; doi:10.3389/fphar.2021.756975)
Supplement: Supplementary file 8 [file DataSheet5.ZIP › Fig 8 original data/Fig8 A3 B3 C3 D3/Fig8 D3/kaempferol2.15 cellú¿Second experimentú⌐/HBsAg HBeAg.xls]

## Sheet: E抗
软件版本	2.07.17
实验文件路径:
方案文件路径:
板编号	板 3
日期	2020-11-26
时间	1899-12-31 05:22:04
检测仪类型:	Synergy H1
检测仪序列号:	264220
检测类型	检测仪
程序详细信息
板类型	96 WELL PLATE
完成后弹出板
振板	线性: 0:15 (MM:SS)
	频率: 567 cpm (3 mm)
检测	吸收光 终点
	全板
	波长: 450
	检测速度: 正常, 延迟: 100 msec, 测量值/数据点: 8
结果
实际温度:	29.5
			kaempferol
Concentration		1	2	3	4	5	6	7	8	9	10	11	12
0	A	0.058	2.788	3.537	0	0	0	0	0	0	0	0	0	450
1.56	B	0.056	2.58	3.17	0	0	0	0	0	0	0	0	0	450
3.12	C	0.091	2.55	2.889	0	0	0	0	0	0	0	0	0	450
6.25	D	0.064	2.052	2.45	0	0	0	0	0	0	0	0	0	450
	E	2.805	0.059	0.059	0	0	0	0	0	0	0	0	0	450
	F	3.448	0.058	0.057	0	0	0	0	0	0	0	0	0	450
	G	0.064	0.059	0.059	0	0	0	0	0	0	0	0	0	450
	H	0.053	0.058	0.057	0	0	0	0	0	0	0	0	0	450

## Sheet: 表抗
软件版本	2.07.17
实验文件路径:
方案文件路径:
板编号	板 6
日期	2020-11-26
时间	1899-12-31 05:35:37
检测仪类型:	Synergy H1
检测仪序列号:	264220
检测类型	检测仪
程序详细信息
板类型	96 WELL PLATE
完成后弹出板
振板	线性: 0:15 (MM:SS)
	频率: 567 cpm (3 mm)
检测	吸收光 终点
	全板
	波长: 450
	检测速度: 正常, 延迟: 100 msec, 测量值/数据点: 8
结果
实际温度:	29.5
			kaempferol
Concentration		1	2	3	4	5	6	7	8	9	10	11	12
0	A	0.055	3.439	3.47	0	0	0	0	0	0	0	0	0	450
1.56	B	0.051	2.797	2.759	0	0	0	0	0	0	0	0	0	450
3.12	C	0.057	2.641	2.686	0	0	0	0	0	0	0	0	0	450
6.25	D	0.054	2.524	2.577	0	0	0	0	0	0	0	0	0	450
	E	OVRFLW	0.04	0.046	0	0	0	0	0	0	0	0	0	450
	F	3.242	0.048	0.052	0	0	0	0	0	0	0	0	0	450
	G	0.051	0.04	0.046	0	0	0	0	0	0	0	0	0	450
	H	0.05	0.048	0.052	0	0	0	0	0	0	0	0	0	450
